# Supplementary material for: Causal relationship between gut microbiota and rosacea: a two-sample Mendelian randomization study
Source: Front Med (Lausanne). 2024 Mar 22;11:1322685. doi: 10.3389/fmed.2024.1322685 (PMC10995375; doi:10.3389/fmed.2024.1322685)
Supplement: Supplementary file 1 [file Table_1.XLSX]

## Sheet: 01.MR分析汇总
Table s1. MR analysis of gut biomicrobiota on rosacea
exposure	method	nsnp	b	se	or	or_lci95	or_uci95
class.Actinobacteria.id.419	Inverse variance weighted	14	-0.310056	0.188941	0.733406	0.506425	1.06212
class.Actinobacteria.id.419	MR Egger	14	-0.243646	0.533467	0.783765	0.27548	2.22988
class.Actinobacteria.id.419	Simple mode	14	-0.756448	0.481503	0.469331	0.182648	1.20599
class.Actinobacteria.id.419	Weighted median	14	-0.531332	0.277708	0.587821	0.341079	1.01306
class.Actinobacteria.id.419	Weighted mode	14	-0.646819	0.353188	0.523709	0.26209	1.04648
class.Alphaproteobacteria.id.2379	Inverse variance weighted	7	-0.158211	0.220578	0.85367	0.554025	1.31538
class.Alphaproteobacteria.id.2379	MR Egger	7	0.00643507	0.825976	1.00646	0.199393	5.08018
class.Alphaproteobacteria.id.2379	Simple mode	7	0.0119829	0.397492	1.01206	0.464357	2.20575
class.Alphaproteobacteria.id.2379	Weighted median	7	-0.0533101	0.273321	0.948086	0.554872	1.61995
class.Alphaproteobacteria.id.2379	Weighted mode	7	0.0560651	0.393357	1.05767	0.489234	2.28655
class.Bacilli.id.1673	Inverse variance weighted	18	-0.305484	0.189484	0.736767	0.508204	1.06812
class.Bacilli.id.1673	MR Egger	18	-0.491106	0.535728	0.611949	0.214138	1.74879
class.Bacilli.id.1673	Simple mode	18	-0.609281	0.474257	0.543742	0.214633	1.37749
class.Bacilli.id.1673	Weighted median	18	-0.504049	0.256679	0.60408	0.365262	0.999043
class.Bacilli.id.1673	Weighted mode	18	-0.557195	0.386645	0.572813	0.268469	1.22217
class.Bacteroidia.id.912	Inverse variance weighted	13	0.211393	0.231113	1.2354	0.78538	1.94327
class.Bacteroidia.id.912	MR Egger	13	0.390167	0.538675	1.47723	0.513947	4.24597
class.Bacteroidia.id.912	Simple mode	13	0.260032	0.472298	1.29697	0.513928	3.2731
class.Bacteroidia.id.912	Weighted median	13	0.228845	0.303226	1.25715	0.693865	2.27771
class.Bacteroidia.id.912	Weighted mode	13	0.251711	0.41522	1.28622	0.57	2.90241
class.Betaproteobacteria.id.2867	Inverse variance weighted	10	0.0545957	0.252099	1.05611	0.644347	1.73102
class.Betaproteobacteria.id.2867	MR Egger	10	0.0209847	0.799104	1.02121	0.213257	4.89018
class.Betaproteobacteria.id.2867	Simple mode	10	-0.0400946	0.518129	0.960699	0.347974	2.65233
class.Betaproteobacteria.id.2867	Weighted median	10	0.0160171	0.332966	1.01615	0.52909	1.95156
class.Betaproteobacteria.id.2867	Weighted mode	10	-0.0400946	0.510032	0.960699	0.35354	2.61057
class.Clostridia.id.1859	Inverse variance weighted	11	0.341723	0.243458	1.40737	0.873319	2.26801
class.Clostridia.id.1859	MR Egger	11	0.432161	1.07702	1.54058	0.186599	12.7192
class.Clostridia.id.1859	Simple mode	11	0.463706	0.475133	1.58996	0.626532	4.03484
class.Clostridia.id.1859	Weighted median	11	0.258395	0.311748	1.29485	0.702837	2.38553
class.Clostridia.id.1859	Weighted mode	11	0.413457	0.452171	1.51204	0.623256	3.66824
class.Coriobacteriia.id.809	Inverse variance weighted	13	-0.336513	0.296488	0.714256	0.399465	1.27711
class.Coriobacteriia.id.809	MR Egger	13	-0.385426	1.31282	0.680161	0.0518935	8.91477
class.Coriobacteriia.id.809	Simple mode	13	-0.437245	0.528819	0.645813	0.229069	1.82073
class.Coriobacteriia.id.809	Weighted median	13	-0.459173	0.359336	0.631806	0.3124	1.27778
class.Coriobacteriia.id.809	Weighted mode	13	-0.45079	0.491625	0.637124	0.243078	1.66995
class.Deltaproteobacteria.id.3087	Inverse variance weighted	11	0.437817	0.239105	1.54932	0.969641	2.47555
class.Deltaproteobacteria.id.3087	MR Egger	11	0.943371	1.24066	2.56863	0.22575	29.2263
class.Deltaproteobacteria.id.3087	Simple mode	11	0.193811	0.552031	1.21387	0.411408	3.58154
class.Deltaproteobacteria.id.3087	Weighted median	11	0.24732	0.324808	1.28059	0.677529	2.42042
class.Deltaproteobacteria.id.3087	Weighted mode	11	0.184129	0.511248	1.20217	0.44135	3.27453
class.Erysipelotrichia.id.2147	Inverse variance weighted	13	-0.349543	0.239137	0.70501	0.441202	1.12656
class.Erysipelotrichia.id.2147	MR Egger	13	-0.972536	1.03705	0.378123	0.0495316	2.88658
class.Erysipelotrichia.id.2147	Simple mode	13	-0.379597	0.558158	0.684137	0.229102	2.04295
class.Erysipelotrichia.id.2147	Weighted median	13	-0.360143	0.339033	0.697577	0.358923	1.35576
class.Erysipelotrichia.id.2147	Weighted mode	13	-0.351303	0.541432	0.70377	0.243531	2.03379
class.Gammaproteobacteria.id.3303	Inverse variance weighted	6	-0.332945	0.354971	0.71681	0.357476	1.43735
class.Gammaproteobacteria.id.3303	MR Egger	6	0.444749	1.12711	1.5601	0.17129	14.2093
class.Gammaproteobacteria.id.3303	Simple mode	6	-0.543217	0.671735	0.580877	0.155701	2.16709
class.Gammaproteobacteria.id.3303	Weighted median	6	-0.370997	0.446836	0.690046	0.287425	1.65666
class.Gammaproteobacteria.id.3303	Weighted mode	6	-0.400719	0.569223	0.669838	0.219501	2.0441
class.Lentisphaeria.id.2250	Inverse variance weighted	8	0.0842581	0.152869	1.08791	0.806247	1.46797
class.Lentisphaeria.id.2250	MR Egger	8	-0.604244	0.543	0.546488	0.188525	1.58413
class.Lentisphaeria.id.2250	Simple mode	8	0.332977	0.319022	1.39512	0.746541	2.60716
class.Lentisphaeria.id.2250	Weighted median	8	0.0638311	0.200367	1.06591	0.719723	1.57862
class.Lentisphaeria.id.2250	Weighted mode	8	-0.13591	0.288137	0.872921	0.496258	1.53547
class.Melainabacteria.id.1589	Inverse variance weighted	10	-0.0718896	0.187022	0.930634	0.645034	1.34269
class.Melainabacteria.id.1589	MR Egger	10	0.314402	0.583786	1.36944	0.436128	4.30004
class.Melainabacteria.id.1589	Simple mode	10	-0.353649	0.383051	0.702121	0.3314	1.48755
class.Melainabacteria.id.1589	Weighted median	10	-0.158175	0.218272	0.8537	0.556556	1.30949
class.Melainabacteria.id.1589	Weighted mode	10	-0.226956	0.328941	0.796956	0.418248	1.51857
class.Methanobacteria.id.119	Inverse variance weighted	9	-0.159821	0.140559	0.852297	0.64706	1.12263
class.Methanobacteria.id.119	MR Egger	9	0.738664	0.525317	2.09314	0.747547	5.86079
class.Methanobacteria.id.119	Simple mode	9	-0.13536	0.275512	0.873402	0.508971	1.49877
class.Methanobacteria.id.119	Weighted median	9	-0.13523	0.187705	0.873515	0.604634	1.26197
class.Methanobacteria.id.119	Weighted mode	9	-0.0831406	0.268334	0.920222	0.543853	1.55705
class.Mollicutes.id.3920	Inverse variance weighted	12	0.16724	0.265973	1.18204	0.701828	1.99082
class.Mollicutes.id.3920	MR Egger	12	0.585391	0.944286	1.79569	0.282124	11.4294
class.Mollicutes.id.3920	Simple mode	12	-0.451454	0.517111	0.636702	0.23108	1.75433
class.Mollicutes.id.3920	Weighted median	12	-0.166808	0.28982	0.846362	0.479575	1.49368
class.Mollicutes.id.3920	Weighted mode	12	-0.335812	0.51593	0.714757	0.26001	1.96484
class.Negativicutes.id.2164	Inverse variance weighted	12	-0.162001	0.239441	0.850441	0.531898	1.35975
class.Negativicutes.id.2164	MR Egger	12	-1.39099	0.829667	0.248829	0.0489411	1.26511
class.Negativicutes.id.2164	Simple mode	12	0.191127	0.57521	1.21061	0.392082	3.73795
class.Negativicutes.id.2164	Weighted median	12	0.00494332	0.319739	1.00496	0.537006	1.88068
class.Negativicutes.id.2164	Weighted mode	12	0.174571	0.54501	1.19074	0.40916	3.46527
class.Verrucomicrobiae.id.4029	Inverse variance weighted	11	0.354801	0.19956	1.4259	0.964316	2.10842
class.Verrucomicrobiae.id.4029	MR Egger	11	1.68059	0.673463	5.36873	1.4342	20.0972
class.Verrucomicrobiae.id.4029	Simple mode	11	0.0989812	0.427663	1.10405	0.477477	2.55283
class.Verrucomicrobiae.id.4029	Weighted median	11	0.124068	0.282433	1.13209	0.650834	1.96922
class.Verrucomicrobiae.id.4029	Weighted mode	11	0.0927375	0.495948	1.09717	0.415065	2.90025
family.Acidaminococcaceae.id.2166	Inverse variance weighted	7	0.164759	0.23103	1.17911	0.749717	1.85443
family.Acidaminococcaceae.id.2166	MR Egger	7	-0.018846	0.698725	0.98133	0.249487	3.85995
family.Acidaminococcaceae.id.2166	Simple mode	7	0.53848	0.502678	1.7134	0.639691	4.58931
family.Acidaminococcaceae.id.2166	Weighted median	7	0.322842	0.305379	1.38105	0.759041	2.51277
family.Acidaminococcaceae.id.2166	Weighted mode	7	0.521372	0.514662	1.68434	0.614242	4.61868
family.Actinomycetaceae.id.421	Inverse variance weighted	4	-0.09771	0.293879	0.906912	0.509812	1.61332
family.Actinomycetaceae.id.421	MR Egger	4	-0.24523	0.774823	0.782525	0.171378	3.57307
family.Actinomycetaceae.id.421	Simple mode	4	-0.24929	0.430301	0.779354	0.335317	1.8114
family.Actinomycetaceae.id.421	Weighted median	4	-0.213018	0.312234	0.808141	0.438236	1.49028
family.Actinomycetaceae.id.421	Weighted mode	4	-0.264063	0.325151	0.767925	0.406017	1.45242
family.Alcaligenaceae.id.2875	Inverse variance weighted	11	0.278237	0.250291	1.3208	0.808695	2.15719
family.Alcaligenaceae.id.2875	MR Egger	11	0.830533	1.14638	2.29454	0.242592	21.7028
family.Alcaligenaceae.id.2875	Simple mode	11	-0.0223433	0.506337	0.977904	0.362488	2.63815
family.Alcaligenaceae.id.2875	Weighted median	11	0.014104	0.330171	1.0142	0.530979	1.93719
family.Alcaligenaceae.id.2875	Weighted mode	11	-0.0307592	0.502851	0.969709	0.361914	2.59823
family.Bacteroidaceae.id.917	Inverse variance weighted	7	0.15364	0.299443	1.16607	0.648386	2.09709
family.Bacteroidaceae.id.917	MR Egger	7	-1.85569	1.48629	0.156346	0.00849038	2.87902
family.Bacteroidaceae.id.917	Simple mode	7	0.32671	0.567033	1.3864	0.456268	4.21266
family.Bacteroidaceae.id.917	Weighted median	7	0.272005	0.38278	1.31259	0.619871	2.77945
family.Bacteroidaceae.id.917	Weighted mode	7	0.257868	0.503659	1.29417	0.482244	3.47308
family.BacteroidalesS24.7group.id.11173	Inverse variance weighted	8	0.0767662	0.185231	1.07979	0.751048	1.55242
family.BacteroidalesS24.7group.id.11173	MR Egger	8	-0.148678	0.737991	0.861847	0.20288	3.66117
family.BacteroidalesS24.7group.id.11173	Simple mode	8	0.049067	0.361005	1.05029	0.517626	2.1311
family.BacteroidalesS24.7group.id.11173	Weighted median	8	0.0503581	0.243631	1.05165	0.65236	1.69532
family.BacteroidalesS24.7group.id.11173	Weighted mode	8	0.0149297	0.350256	1.01504	0.510904	2.01664
family.Bifidobacteriaceae.id.433	Inverse variance weighted	11	-0.372083	0.219637	0.689297	0.448175	1.06014
family.Bifidobacteriaceae.id.433	MR Egger	11	-0.398307	0.753083	0.671456	0.153455	2.93802
family.Bifidobacteriaceae.id.433	Simple mode	11	-0.17279	0.406679	0.841314	0.379128	1.86694
family.Bifidobacteriaceae.id.433	Weighted median	11	-0.211953	0.261124	0.809003	0.484928	1.34966
family.Bifidobacteriaceae.id.433	Weighted mode	11	-0.327176	0.335717	0.720957	0.373371	1.39212
family.Christensenellaceae.id.1866	Inverse variance weighted	11	-0.0461664	0.192061	0.954883	0.655336	1.39135
family.Christensenellaceae.id.1866	MR Egger	11	0.367649	0.363439	1.44434	0.708439	2.94465
family.Christensenellaceae.id.1866	Simple mode	11	0.0636922	0.37768	1.06576	0.508362	2.23434
family.Christensenellaceae.id.1866	Weighted median	11	-0.0553827	0.254058	0.946123	0.575028	1.5567
family.Christensenellaceae.id.1866	Weighted mode	11	0.046028	0.287148	1.0471	0.596437	1.83829
family.Clostridiaceae1.id.1869	Inverse variance weighted	10	-0.175082	0.239818	0.839388	0.524596	1.34307
family.Clostridiaceae1.id.1869	MR Egger	10	0.864778	0.664276	2.37448	0.645841	8.72994
family.Clostridiaceae1.id.1869	Simple mode	10	-0.320392	0.576078	0.725865	0.234686	2.24504
family.Clostridiaceae1.id.1869	Weighted median	10	-0.226724	0.322282	0.79714	0.423841	1.49922
family.Clostridiaceae1.id.1869	Weighted mode	10	-0.301461	0.53672	0.739737	0.258352	2.11808
family.ClostridialesvadinBB60group.id.11286	Inverse variance weighted	15	-0.10759	0.159643	0.897996	0.656725	1.22791
family.ClostridialesvadinBB60group.id.11286	MR Egger	15	0.171014	0.435727	1.18651	0.505094	2.7872
family.ClostridialesvadinBB60group.id.11286	Simple mode	15	-0.31001	0.34229	0.733439	0.374974	1.43459
family.ClostridialesvadinBB60group.id.11286	Weighted median	15	-0.168006	0.207008	0.845349	0.563414	1.26837
family.ClostridialesvadinBB60group.id.11286	Weighted mode	15	-0.239651	0.326946	0.786902	0.41459	1.49356
family.Coriobacteriaceae.id.811	Inverse variance weighted	13	-0.336513	0.296488	0.714256	0.399465	1.27711
family.Coriobacteriaceae.id.811	MR Egger	13	-0.385426	1.31282	0.680161	0.0518935	8.91477
family.Coriobacteriaceae.id.811	Simple mode	13	-0.437245	0.576127	0.645813	0.208784	1.99764
family.Coriobacteriaceae.id.811	Weighted median	13	-0.459173	0.336844	0.631806	0.32648	1.22268
family.Coriobacteriaceae.id.811	Weighted mode	13	-0.45079	0.455812	0.637124	0.260753	1.55675
family.Defluviitaleaceae.id.1924	Inverse variance weighted	11	-0.221426	0.176875	0.801375	0.5666	1.13343
family.Defluviitaleaceae.id.1924	MR Egger	11	-0.417923	0.605546	0.658413	0.200931	2.15749
family.Defluviitaleaceae.id.1924	Simple mode	11	-0.414278	0.365697	0.660817	0.322696	1.35322
family.Defluviitaleaceae.id.1924	Weighted median	11	-0.356479	0.229751	0.700138	0.446288	1.09838
family.Defluviitaleaceae.id.1924	Weighted mode	11	-0.414278	0.378857	0.660817	0.314479	1.38858
family.Desulfovibrionaceae.id.3169	Inverse variance weighted	8	0.37628	0.273079	1.45685	0.853035	2.48809
family.Desulfovibrionaceae.id.3169	MR Egger	8	0.497127	1.3085	1.64399	0.126497	21.3658
family.Desulfovibrionaceae.id.3169	Simple mode	8	0.473181	0.59189	1.60509	0.503122	5.12067
family.Desulfovibrionaceae.id.3169	Weighted median	8	0.353268	0.363353	1.42371	0.698441	2.90212
family.Desulfovibrionaceae.id.3169	Weighted mode	8	0.464396	0.523188	1.59105	0.570608	4.4364
family.Enterobacteriaceae.id.3469	Inverse variance weighted	7	-0.0837646	0.286388	0.919648	0.524618	1.61213
family.Enterobacteriaceae.id.3469	MR Egger	7	1.09397	1.71165	2.98611	0.104261	85.524
family.Enterobacteriaceae.id.3469	Simple mode	7	-0.164328	0.577439	0.848464	0.273594	2.63124
family.Enterobacteriaceae.id.3469	Weighted median	7	-0.166356	0.387131	0.846745	0.396479	1.80836
family.Enterobacteriaceae.id.3469	Weighted mode	7	-0.240979	0.579769	0.785858	0.252252	2.44824
family.Erysipelotrichaceae.id.2149	Inverse variance weighted	13	-0.349543	0.239137	0.70501	0.441202	1.12656
family.Erysipelotrichaceae.id.2149	MR Egger	13	-0.972536	1.03705	0.378123	0.0495316	2.88658
family.Erysipelotrichaceae.id.2149	Simple mode	13	-0.379597	0.525291	0.684137	0.244347	1.91549
family.Erysipelotrichaceae.id.2149	Weighted median	13	-0.360143	0.328752	0.697577	0.366229	1.32871
family.Erysipelotrichaceae.id.2149	Weighted mode	13	-0.351303	0.502455	0.70377	0.262865	1.88421
family.FamilyXI.id.1936	Inverse variance weighted	8	-0.0407379	0.156935	0.960081	0.705866	1.30585
family.FamilyXI.id.1936	MR Egger	8	-1.43698	0.910922	0.237644	0.0398596	1.41683
family.FamilyXI.id.1936	Simple mode	8	-0.0334882	0.321104	0.967066	0.515379	1.81462
family.FamilyXI.id.1936	Weighted median	8	-0.044617	0.175462	0.956364	0.678058	1.3489
family.FamilyXI.id.1936	Weighted mode	8	-0.0676597	0.27473	0.934578	0.545457	1.60129
family.FamilyXIII.id.1957	Inverse variance weighted	7	-0.600429	0.313206	0.548576	0.296914	1.01355
family.FamilyXIII.id.1957	MR Egger	7	-1.06246	1.17839	0.345604	0.0343176	3.48049
family.FamilyXIII.id.1957	Simple mode	7	-0.807385	0.590057	0.446023	0.140311	1.41783
family.FamilyXIII.id.1957	Weighted median	7	-0.68928	0.406795	0.501937	0.226141	1.11409
family.FamilyXIII.id.1957	Weighted mode	7	-0.783495	0.606785	0.456807	0.139068	1.50051
family.Lachnospiraceae.id.1987	Inverse variance weighted	16	0.157377	0.218233	1.17044	0.763105	1.7952
family.Lachnospiraceae.id.1987	MR Egger	16	0.517796	0.761408	1.67832	0.377357	7.46449
family.Lachnospiraceae.id.1987	Simple mode	16	0.148422	0.525383	1.16	0.414232	3.24844
family.Lachnospiraceae.id.1987	Weighted median	16	0.184509	0.293563	1.20263	0.676465	2.13805
family.Lachnospiraceae.id.1987	Weighted mode	16	0.241393	0.546175	1.27302	0.436437	3.71321
family.Lactobacillaceae.id.1836	Inverse variance weighted	8	-0.234995	0.176876	0.790575	0.558963	1.11816
family.Lactobacillaceae.id.1836	MR Egger	8	-0.10376	0.473904	0.901442	0.356076	2.28209
family.Lactobacillaceae.id.1836	Simple mode	8	-0.0298682	0.308207	0.970573	0.530491	1.77574
family.Lactobacillaceae.id.1836	Weighted median	8	-0.186668	0.225823	0.829719	0.532974	1.29168
family.Lactobacillaceae.id.1836	Weighted mode	8	-0.144682	0.278113	0.865297	0.501685	1.49245
family.Methanobacteriaceae.id.121	Inverse variance weighted	9	-0.159821	0.140559	0.852297	0.64706	1.12263
family.Methanobacteriaceae.id.121	MR Egger	9	0.738664	0.525317	2.09314	0.747547	5.86079
family.Methanobacteriaceae.id.121	Simple mode	9	-0.13536	0.306518	0.873402	0.478961	1.59268
family.Methanobacteriaceae.id.121	Weighted median	9	-0.13523	0.172577	0.873515	0.62283	1.2251
family.Methanobacteriaceae.id.121	Weighted mode	9	-0.0831406	0.28003	0.920222	0.531528	1.59316
family.Oxalobacteraceae.id.2966	Inverse variance weighted	14	-0.0984311	0.115628	0.906258	0.722483	1.13678
family.Oxalobacteraceae.id.2966	MR Egger	14	0.480306	0.446479	1.61657	0.67382	3.87833
family.Oxalobacteraceae.id.2966	Simple mode	14	0.191565	0.255593	1.21114	0.733889	1.99876
family.Oxalobacteraceae.id.2966	Weighted median	14	-0.0236621	0.157573	0.976616	0.717125	1.33
family.Oxalobacteraceae.id.2966	Weighted mode	14	0.134179	0.239693	1.1436	0.714895	1.82938
family.Pasteurellaceae.id.3689	Inverse variance weighted	13	-0.058705	0.145906	0.942985	0.708447	1.25517
family.Pasteurellaceae.id.3689	MR Egger	13	-0.662893	0.312967	0.515358	0.279066	0.951726
family.Pasteurellaceae.id.3689	Simple mode	13	-0.26127	0.359112	0.770073	0.380934	1.55673
family.Pasteurellaceae.id.3689	Weighted median	13	-0.170208	0.203896	0.843489	0.565613	1.25788
family.Pasteurellaceae.id.3689	Weighted mode	13	-0.26127	0.293308	0.770073	0.433374	1.36836
family.Peptococcaceae.id.2024	Inverse variance weighted	9	-0.291414	0.199804	0.747206	0.505084	1.10539
family.Peptococcaceae.id.2024	MR Egger	9	-0.117017	0.55879	0.88957	0.297529	2.65969
family.Peptococcaceae.id.2024	Simple mode	9	-0.299722	0.359934	0.741024	0.365974	1.50043
family.Peptococcaceae.id.2024	Weighted median	9	-0.276165	0.250137	0.758688	0.464668	1.23875
family.Peptococcaceae.id.2024	Weighted mode	9	-0.262245	0.325095	0.769323	0.406801	1.45491
family.Peptostreptococcaceae.id.2042	Inverse variance weighted	13	-0.0497714	0.187387	0.951447	0.658988	1.3737
family.Peptostreptococcaceae.id.2042	MR Egger	13	0.174405	0.426424	1.19054	0.516135	2.74614
family.Peptostreptococcaceae.id.2042	Simple mode	13	0.21406	0.372281	1.2387	0.597136	2.56955
family.Peptostreptococcaceae.id.2042	Weighted median	13	0.0675455	0.250843	1.06988	0.654354	1.74927
family.Peptostreptococcaceae.id.2042	Weighted mode	13	0.205315	0.314053	1.22791	0.663498	2.27245
family.Porphyromonadaceae.id.943	Inverse variance weighted	9	0.320723	0.2981	1.37812	0.768317	2.47193
family.Porphyromonadaceae.id.943	MR Egger	9	0.717948	1.31453	2.05022	0.155902	26.9618
family.Porphyromonadaceae.id.943	Simple mode	9	0.241715	0.606004	1.27343	0.388271	4.17654
family.Porphyromonadaceae.id.943	Weighted median	9	0.207957	0.38871	1.23116	0.574695	2.63749
family.Porphyromonadaceae.id.943	Weighted mode	9	0.166564	0.537512	1.18124	0.411906	3.38748
family.Prevotellaceae.id.960	Inverse variance weighted	15	-0.0452985	0.19195	0.955712	0.656049	1.39225
family.Prevotellaceae.id.960	MR Egger	15	0.568363	0.687006	1.76538	0.459246	6.78623
family.Prevotellaceae.id.960	Simple mode	15	-0.446151	0.458012	0.640087	0.260838	1.57075
family.Prevotellaceae.id.960	Weighted median	15	-0.113839	0.255752	0.892401	0.540579	1.4732
family.Prevotellaceae.id.960	Weighted mode	15	-0.439472	0.438791	0.644377	0.272668	1.52281
family.Rhodospirillaceae.id.2717	Inverse variance weighted	15	0.112039	0.164524	1.11856	0.810238	1.5442
family.Rhodospirillaceae.id.2717	MR Egger	15	-0.15448	0.719801	0.85686	0.209027	3.51251
family.Rhodospirillaceae.id.2717	Simple mode	15	0.123675	0.360442	1.13165	0.558338	2.29364
family.Rhodospirillaceae.id.2717	Weighted median	15	0.134777	0.219002	1.14428	0.744928	1.75773
family.Rhodospirillaceae.id.2717	Weighted mode	15	0.0649193	0.331949	1.06707	0.556716	2.04529
family.Rikenellaceae.id.967	Inverse variance weighted	16	0.185576	0.199095	1.20391	0.814933	1.77856
family.Rikenellaceae.id.967	MR Egger	16	0.26774	0.611008	1.30701	0.394619	4.32891
family.Rikenellaceae.id.967	Simple mode	16	0.0688398	0.461944	1.07126	0.433194	2.64918
family.Rikenellaceae.id.967	Weighted median	16	0.218816	0.261614	1.2446	0.745315	2.07836
family.Rikenellaceae.id.967	Weighted mode	16	0.131105	0.421655	1.14009	0.498906	2.6053
family.Ruminococcaceae.id.2050	Inverse variance weighted	9	0.0857692	0.240828	1.08955	0.679598	1.74681
family.Ruminococcaceae.id.2050	MR Egger	9	0.0128881	0.543103	1.01297	0.349381	2.93694
family.Ruminococcaceae.id.2050	Simple mode	9	0.286494	0.436964	1.33175	0.565551	3.13598
family.Ruminococcaceae.id.2050	Weighted median	9	0.131528	0.305083	1.14057	0.627234	2.07403
family.Ruminococcaceae.id.2050	Weighted mode	9	0.146519	0.408661	1.1578	0.519725	2.57924
family.Streptococcaceae.id.1850	Inverse variance weighted	11	0.0632906	0.307581	1.06534	0.583	1.94673
family.Streptococcaceae.id.1850	MR Egger	11	0.29398	1.33768	1.34176	0.0975037	18.464
family.Streptococcaceae.id.1850	Simple mode	11	0.509656	0.496015	1.66472	0.629686	4.40106
family.Streptococcaceae.id.1850	Weighted median	11	0.361272	0.348623	1.43515	0.724677	2.84219
family.Streptococcaceae.id.1850	Weighted mode	11	0.447038	0.452433	1.56367	0.64421	3.79547
family.Veillonellaceae.id.2172	Inverse variance weighted	19	-0.00197016	0.160284	0.998032	0.728968	1.36641
family.Veillonellaceae.id.2172	MR Egger	19	-0.102683	0.325066	0.902413	0.477203	1.7065
family.Veillonellaceae.id.2172	Simple mode	19	0.0809625	0.444128	1.08433	0.454059	2.58947
family.Veillonellaceae.id.2172	Weighted median	19	0.0311143	0.236872	1.0316	0.64846	1.64113
family.Veillonellaceae.id.2172	Weighted mode	19	0.175983	0.477505	1.19242	0.467701	3.0401
family.Verrucomicrobiaceae.id.4036	Inverse variance weighted	11	0.355045	0.199609	1.42624	0.964459	2.10913
family.Verrucomicrobiaceae.id.4036	MR Egger	11	1.68182	0.673419	5.37531	1.43608	20.1201
family.Verrucomicrobiaceae.id.4036	Simple mode	11	0.0989942	0.440019	1.10406	0.466059	2.61544
family.Verrucomicrobiaceae.id.4036	Weighted median	11	0.124781	0.291456	1.1329	0.639881	2.00578
family.Verrucomicrobiaceae.id.4036	Weighted mode	11	0.0927507	0.449687	1.09719	0.454464	2.64888
family.Victivallaceae.id.2255	Inverse variance weighted	12	-0.0506105	0.109826	0.950649	0.766539	1.17898
family.Victivallaceae.id.2255	MR Egger	12	0.00926545	0.54877	1.00931	0.344272	2.95901
family.Victivallaceae.id.2255	Simple mode	12	-0.221576	0.279572	0.801255	0.463227	1.38595
family.Victivallaceae.id.2255	Weighted median	12	-0.143441	0.143202	0.866372	0.654347	1.1471
family.Victivallaceae.id.2255	Weighted mode	12	-0.206912	0.259946	0.813091	0.488504	1.35335
genus.Actinomyces.id.423	Inverse variance weighted	7	-0.282567	0.198032	0.753846	0.511345	1.11135
genus.Actinomyces.id.423	MR Egger	7	-0.0179702	0.512683	0.98219	0.359576	2.68287
genus.Actinomyces.id.423	Simple mode	7	0.0475359	0.317264	1.04868	0.563098	1.95301
genus.Actinomyces.id.423	Weighted median	7	-0.0475283	0.255291	0.953584	0.578164	1.57278
genus.Actinomyces.id.423	Weighted mode	7	0.0475359	0.305264	1.04868	0.576499	1.90761
genus.Adlercreutzia.id.812	Inverse variance weighted	8	-0.0358853	0.207145	0.964751	0.642821	1.44791
genus.Adlercreutzia.id.812	MR Egger	8	0.434372	0.927646	1.54399	0.250621	9.51204
genus.Adlercreutzia.id.812	Simple mode	8	-0.0367419	0.386851	0.963925	0.451595	2.05749
genus.Adlercreutzia.id.812	Weighted median	8	-0.0149524	0.248216	0.985159	0.605648	1.60248
genus.Adlercreutzia.id.812	Weighted mode	8	-0.0286157	0.383226	0.97179	0.458525	2.05959
genus.Akkermansia.id.4037	Inverse variance weighted	11	0.354844	0.199535	1.42596	0.964404	2.10841
genus.Akkermansia.id.4037	MR Egger	11	1.67969	0.673019	5.36387	1.43414	20.0615
genus.Akkermansia.id.4037	Simple mode	11	0.0942718	0.460534	1.09886	0.445582	2.70992
genus.Akkermansia.id.4037	Weighted median	11	0.125817	0.279629	1.13407	0.655566	1.96185
genus.Akkermansia.id.4037	Weighted mode	11	0.0942718	0.496477	1.09886	0.415271	2.90771
genus.Alistipes.id.968	Inverse variance weighted	12	-0.301052	0.259286	0.740039	0.44519	1.23017
genus.Alistipes.id.968	MR Egger	12	0.492085	1.23507	1.63572	0.145343	18.4088
genus.Alistipes.id.968	Simple mode	12	-0.0879441	0.587725	0.915812	0.289418	2.89793
genus.Alistipes.id.968	Weighted median	12	-0.124971	0.357941	0.882523	0.437563	1.77996
genus.Alistipes.id.968	Weighted mode	12	-0.150249	0.591393	0.860494	0.269988	2.74253
genus.Allisonella.id.2174	Inverse variance weighted	8	-0.222323	0.122408	0.800657	0.629869	1.01775
genus.Allisonella.id.2174	MR Egger	8	-1.16394	0.827529	0.312254	0.0616739	1.58094
genus.Allisonella.id.2174	Simple mode	8	-0.036307	0.248956	0.964344	0.591993	1.5709
genus.Allisonella.id.2174	Weighted median	8	-0.173781	0.158155	0.840481	0.616458	1.14591
genus.Allisonella.id.2174	Weighted mode	8	-0.0852221	0.230907	0.918308	0.584032	1.44391
genus.Alloprevotella.id.961	Inverse variance weighted	5	-0.163659	0.155154	0.849031	0.626403	1.15078
genus.Alloprevotella.id.961	MR Egger	5	2.01888	1.34643	7.52989	0.537876	105.413
genus.Alloprevotella.id.961	Simple mode	5	0.000355033	0.309508	1.00036	0.545376	1.8349
genus.Alloprevotella.id.961	Weighted median	5	-0.0912701	0.208282	0.912771	0.606833	1.37295
genus.Alloprevotella.id.961	Weighted mode	5	0.0160013	0.28447	1.01613	0.58184	1.77458
genus.Anaerofilum.id.2053	Inverse variance weighted	11	-0.29788	0.157106	0.742391	0.545634	1.0101
genus.Anaerofilum.id.2053	MR Egger	11	-0.588705	0.896788	0.555045	0.0957122	3.21877
genus.Anaerofilum.id.2053	Simple mode	11	-0.40501	0.308335	0.66697	0.364457	1.22058
genus.Anaerofilum.id.2053	Weighted median	11	-0.276787	0.189472	0.758216	0.523011	1.0992
genus.Anaerofilum.id.2053	Weighted mode	11	-0.343426	0.291073	0.709336	0.400946	1.25493
genus.Anaerostipes.id.1991	Inverse variance weighted	13	-0.0137637	0.24741	0.986331	0.607328	1.60185
genus.Anaerostipes.id.1991	MR Egger	13	1.34169	0.843031	3.82551	0.73297	19.966
genus.Anaerostipes.id.1991	Simple mode	13	-0.529307	0.532318	0.589013	0.207495	1.67203
genus.Anaerostipes.id.1991	Weighted median	13	-0.359105	0.323901	0.698301	0.370112	1.31751
genus.Anaerostipes.id.1991	Weighted mode	13	-0.488975	0.485636	0.613255	0.236733	1.58863
genus.Anaerotruncus.id.2054	Inverse variance weighted	13	-0.0326633	0.291712	0.967864	0.546392	1.71445
genus.Anaerotruncus.id.2054	MR Egger	13	1.20216	0.793517	3.32731	0.702486	15.7597
genus.Anaerotruncus.id.2054	Simple mode	13	0.346735	0.529148	1.41444	0.501378	3.99029
genus.Anaerotruncus.id.2054	Weighted median	13	0.183831	0.336804	1.20181	0.621074	2.32558
genus.Anaerotruncus.id.2054	Weighted mode	13	0.534398	0.459271	1.70642	0.693659	4.19784
genus.Bacteroides.id.918	Inverse variance weighted	7	0.15364	0.299443	1.16607	0.648386	2.09709
genus.Bacteroides.id.918	MR Egger	7	-1.85569	1.48629	0.156346	0.00849038	2.87902
genus.Bacteroides.id.918	Simple mode	7	0.32671	0.539308	1.3864	0.481748	3.98985
genus.Bacteroides.id.918	Weighted median	7	0.272005	0.390672	1.31259	0.610356	2.82278
genus.Bacteroides.id.918	Weighted mode	7	0.257868	0.494742	1.29417	0.490747	3.4129
genus.Barnesiella.id.944	Inverse variance weighted	12	0.0779347	0.277497	1.08105	0.627532	1.86233
genus.Barnesiella.id.944	MR Egger	12	0.206692	1.19255	1.2296	0.118753	12.7316
genus.Barnesiella.id.944	Simple mode	12	0.166943	0.509528	1.18169	0.435295	3.20791
genus.Barnesiella.id.944	Weighted median	12	0.0383578	0.303595	1.0391	0.573104	1.88401
genus.Barnesiella.id.944	Weighted mode	12	0.132011	0.473607	1.14112	0.451013	2.88718
genus.Bifidobacterium.id.436	Inverse variance weighted	12	-0.197235	0.183728	0.820997	0.572729	1.17689
genus.Bifidobacterium.id.436	MR Egger	12	0.0673304	0.456104	1.06965	0.43752	2.61508
genus.Bifidobacterium.id.436	Simple mode	12	0.245869	0.487287	1.27873	0.492031	3.32328
genus.Bifidobacterium.id.436	Weighted median	12	-0.212619	0.267957	0.808464	0.478158	1.36694
genus.Bifidobacterium.id.436	Weighted mode	12	-0.423985	0.356187	0.654434	0.325592	1.3154
genus.Bilophila.id.3170	Inverse variance weighted	13	0.338325	0.269096	1.4026	0.827701	2.3768
genus.Bilophila.id.3170	MR Egger	13	-1.84413	1.21138	0.158163	0.0147217	1.69922
genus.Bilophila.id.3170	Simple mode	13	0.518927	0.431052	1.68022	0.721853	3.91098
genus.Bilophila.id.3170	Weighted median	13	0.446109	0.290279	1.56222	0.884406	2.75952
genus.Bilophila.id.3170	Weighted mode	13	0.530639	0.434092	1.70002	0.726017	3.9807
genus.Blautia.id.1992	Inverse variance weighted	12	0.102845	0.243798	1.10832	0.68729	1.78727
genus.Blautia.id.1992	MR Egger	12	-0.559999	0.627593	0.57121	0.166946	1.9544
genus.Blautia.id.1992	Simple mode	12	-0.00461949	0.502455	0.995391	0.371788	2.66497
genus.Blautia.id.1992	Weighted median	12	0.144037	0.329842	1.15493	0.605045	2.20456
genus.Blautia.id.1992	Weighted mode	12	-0.0129942	0.522672	0.98709	0.354364	2.74957
genus.Butyricicoccus.id.2055	Inverse variance weighted	8	-0.407905	0.363564	0.665042	0.32612	1.35619
genus.Butyricicoccus.id.2055	MR Egger	8	0.732148	0.546104	2.07954	0.713042	6.06486
genus.Butyricicoccus.id.2055	Simple mode	8	-0.481521	0.531588	0.617843	0.217962	1.75136
genus.Butyricicoccus.id.2055	Weighted median	8	-0.0686693	0.368091	0.933635	0.453787	1.92089
genus.Butyricicoccus.id.2055	Weighted mode	8	0.0107908	0.431585	1.01085	0.433824	2.35537
genus.Butyricimonas.id.945	Inverse variance weighted	13	0.132143	0.273325	1.14127	0.667929	1.95006
genus.Butyricimonas.id.945	MR Egger	13	0.584052	1.0074	1.79329	0.248965	12.917
genus.Butyricimonas.id.945	Simple mode	13	-0.582204	0.688618	0.558665	0.144873	2.15435
genus.Butyricimonas.id.945	Weighted median	13	-0.240192	0.314081	0.786477	0.424947	1.45558
genus.Butyricimonas.id.945	Weighted mode	13	-0.616904	0.461301	0.539613	0.218482	1.33275
genus.Butyrivibrio.id.1993	Inverse variance weighted	15	-0.209664	0.100904	0.810857	0.665354	0.988179
genus.Butyrivibrio.id.1993	MR Egger	15	-0.321318	0.449628	0.725193	0.300415	1.75059
genus.Butyrivibrio.id.1993	Simple mode	15	-0.0507591	0.224134	0.950508	0.612588	1.47483
genus.Butyrivibrio.id.1993	Weighted median	15	-0.184965	0.135795	0.831133	0.636912	1.08458
genus.Butyrivibrio.id.1993	Weighted mode	15	-0.100577	0.212909	0.904316	0.595784	1.37262
genus.CandidatusSoleaferrea.id.11350	Inverse variance weighted	9	0.141227	0.163246	1.15169	0.836328	1.58596
genus.CandidatusSoleaferrea.id.11350	MR Egger	9	-0.276917	1.66712	0.758118	0.0288842	19.8982
genus.CandidatusSoleaferrea.id.11350	Simple mode	9	0.135776	0.338724	1.14543	0.589711	2.22482
genus.CandidatusSoleaferrea.id.11350	Weighted median	9	0.0698919	0.221279	1.07239	0.69502	1.65467
genus.CandidatusSoleaferrea.id.11350	Weighted mode	9	0.146259	0.323238	1.1575	0.614291	2.18105
genus.Catenibacterium.id.2153	Inverse variance weighted	4	0.198352	0.184676	1.21939	0.849071	1.75123
genus.Catenibacterium.id.2153	MR Egger	4	0.278426	2.31539	1.32105	0.014126	123.543
genus.Catenibacterium.id.2153	Simple mode	4	0.12115	0.280906	1.12879	0.650883	1.95761
genus.Catenibacterium.id.2153	Weighted median	4	0.14873	0.206459	1.16036	0.774197	1.73914
genus.Catenibacterium.id.2153	Weighted mode	4	0.12247	0.278587	1.13028	0.654711	1.95131
genus.ChristensenellaceaeR.7group.id.11283	Inverse variance weighted	8	-0.415752	0.299174	0.659844	0.367096	1.18605
genus.ChristensenellaceaeR.7group.id.11283	MR Egger	8	0.34672	1.05289	1.41442	0.179614	11.1383
genus.ChristensenellaceaeR.7group.id.11283	Simple mode	8	-0.817031	0.577941	0.441741	0.142303	1.37126
genus.ChristensenellaceaeR.7group.id.11283	Weighted median	8	-0.576302	0.400505	0.561973	0.256329	1.23206
genus.ChristensenellaceaeR.7group.id.11283	Weighted mode	8	-0.79584	0.640368	0.451202	0.128611	1.58294
genus.Clostridiuminnocuumgroup.id.14397	Inverse variance weighted	7	-0.271539	0.164219	0.762205	0.552441	1.05162
genus.Clostridiuminnocuumgroup.id.14397	MR Egger	7	-0.558823	0.876111	0.571882	0.102694	3.18469
genus.Clostridiuminnocuumgroup.id.14397	Simple mode	7	0.0617015	0.352058	1.06364	0.53348	2.12068
genus.Clostridiuminnocuumgroup.id.14397	Weighted median	7	-0.265722	0.20209	0.766652	0.515913	1.13925
genus.Clostridiuminnocuumgroup.id.14397	Weighted mode	7	-0.399894	0.317845	0.670391	0.359561	1.24992
genus.Clostridiumsensustricto1.id.1873	Inverse variance weighted	7	-0.0375311	0.277921	0.963164	0.558637	1.66062
genus.Clostridiumsensustricto1.id.1873	MR Egger	7	0.045475	0.782761	1.04652	0.225657	4.85344
genus.Clostridiumsensustricto1.id.1873	Simple mode	7	0.0893233	0.499759	1.09343	0.410572	2.91203
genus.Clostridiumsensustricto1.id.1873	Weighted median	7	0.00547863	0.330373	1.00549	0.526211	1.92131
genus.Clostridiumsensustricto1.id.1873	Weighted mode	7	0.119715	0.456868	1.12718	0.460361	2.75985
genus.Collinsella.id.815	Inverse variance weighted	9	-0.103756	0.353628	0.901445	0.450738	1.80283
genus.Collinsella.id.815	MR Egger	9	-2.30903	1.11776	0.0993575	0.0111107	0.888503
genus.Collinsella.id.815	Simple mode	9	0.139155	0.707851	1.1493	0.287012	4.60224
genus.Collinsella.id.815	Weighted median	9	-0.0801263	0.406229	0.923	0.416306	2.0464
genus.Collinsella.id.815	Weighted mode	9	0.139155	0.650626	1.1493	0.321078	4.11394
genus.Coprobacter.id.949	Inverse variance weighted	10	-0.164071	0.162494	0.848682	0.617202	1.16698
genus.Coprobacter.id.949	MR Egger	10	-0.0775671	0.609195	0.925365	0.280386	3.05401
genus.Coprobacter.id.949	Simple mode	10	0.0290532	0.335989	1.02948	0.532866	1.98892
genus.Coprobacter.id.949	Weighted median	10	-0.0655122	0.208152	0.936588	0.622825	1.40842
genus.Coprobacter.id.949	Weighted mode	10	0.0174471	0.325525	1.0176	0.537631	1.92606
genus.Coprococcus1.id.11301	Inverse variance weighted	11	0.064684	0.291274	1.06682	0.602774	1.88812
genus.Coprococcus1.id.11301	MR Egger	11	0.941515	0.688492	2.56386	0.665026	9.88442
genus.Coprococcus1.id.11301	Simple mode	11	0.326927	0.426453	1.3867	0.601144	3.1988
genus.Coprococcus1.id.11301	Weighted median	11	0.387529	0.315623	1.47334	0.793666	2.73505
genus.Coprococcus1.id.11301	Weighted mode	11	0.426412	0.371976	1.53175	0.738849	3.17556
genus.Coprococcus2.id.11302	Inverse variance weighted	8	0.213037	0.242994	1.23743	0.768565	1.99233
genus.Coprococcus2.id.11302	MR Egger	8	-0.607768	1.9197	0.544565	0.0126465	23.4492
genus.Coprococcus2.id.11302	Simple mode	8	-0.228671	0.54892	0.79559	0.271293	2.33313
genus.Coprococcus2.id.11302	Weighted median	8	-0.0577513	0.313184	0.943885	0.510895	1.74384
genus.Coprococcus2.id.11302	Weighted mode	8	-0.228671	0.5516	0.79559	0.269872	2.34542
genus.Coprococcus3.id.11303	Inverse variance weighted	9	-0.164379	0.275376	0.84842	0.494545	1.45551
genus.Coprococcus3.id.11303	MR Egger	9	-0.960937	1.55236	0.382534	0.0182507	8.01792
genus.Coprococcus3.id.11303	Simple mode	9	0.27784	0.555787	1.32027	0.44419	3.92428
genus.Coprococcus3.id.11303	Weighted median	9	-0.00289276	0.353319	0.997111	0.498876	1.99294
genus.Coprococcus3.id.11303	Weighted mode	9	0.252437	0.566491	1.28716	0.424058	3.90696
genus.DefluviitaleaceaeUCG011.id.11287	Inverse variance weighted	9	-0.158272	0.197997	0.853618	0.579062	1.25835
genus.DefluviitaleaceaeUCG011.id.11287	MR Egger	9	0.00724651	0.716778	1.00727	0.24718	4.1047
genus.DefluviitaleaceaeUCG011.id.11287	Simple mode	9	-0.465874	0.4297	0.627586	0.270337	1.45694
genus.DefluviitaleaceaeUCG011.id.11287	Weighted median	9	-0.378135	0.26454	0.685138	0.407941	1.15069
genus.DefluviitaleaceaeUCG011.id.11287	Weighted mode	9	-0.458771	0.406132	0.63206	0.285136	1.40109
genus.Desulfovibrio.id.3173	Inverse variance weighted	10	-0.047454	0.193611	0.953654	0.652508	1.39379
genus.Desulfovibrio.id.3173	MR Egger	10	1.03082	0.570036	2.80337	0.917184	8.56851
genus.Desulfovibrio.id.3173	Simple mode	10	-0.137463	0.457911	0.871566	0.355237	2.13837
genus.Desulfovibrio.id.3173	Weighted median	10	-0.0645361	0.257492	0.937502	0.565967	1.55294
genus.Desulfovibrio.id.3173	Weighted mode	10	-0.132178	0.413819	0.876185	0.389355	1.97172
genus.Dialister.id.2183	Inverse variance weighted	11	-0.1929	0.208124	0.824565	0.548361	1.23989
genus.Dialister.id.2183	MR Egger	11	-1.24364	0.854369	0.288333	0.0540308	1.53868
genus.Dialister.id.2183	Simple mode	11	-0.384882	0.436161	0.680531	0.289455	1.59998
genus.Dialister.id.2183	Weighted median	11	-0.318614	0.264215	0.727156	0.433235	1.22048
genus.Dialister.id.2183	Weighted mode	11	-0.39073	0.458717	0.676563	0.275322	1.66255
genus.Dorea.id.1997	Inverse variance weighted	10	0.169801	0.374292	1.18507	0.569036	2.46801
genus.Dorea.id.1997	MR Egger	10	1.08001	1.04539	2.94471	0.379482	22.8504
genus.Dorea.id.1997	Simple mode	10	0.786568	0.712581	2.19585	0.543301	8.8749
genus.Dorea.id.1997	Weighted median	10	0.329435	0.384144	1.39018	0.654759	2.95163
genus.Dorea.id.1997	Weighted mode	10	0.52628	0.564891	1.69262	0.559392	5.12159
genus.Eggerthella.id.819	Inverse variance weighted	10	-0.151029	0.147164	0.859822	0.644377	1.1473
genus.Eggerthella.id.819	MR Egger	10	-0.739298	0.676854	0.477449	0.1267	1.79919
genus.Eggerthella.id.819	Simple mode	10	-0.378928	0.302657	0.684595	0.378274	1.23897
genus.Eggerthella.id.819	Weighted median	10	-0.298459	0.200137	0.74196	0.501211	1.09835
genus.Eggerthella.id.819	Weighted mode	10	-0.38378	0.301499	0.681282	0.377299	1.23018
genus.Eisenbergiella.id.11304	Inverse variance weighted	11	0.0323578	0.141845	1.03289	0.78219	1.36393
genus.Eisenbergiella.id.11304	MR Egger	11	0.394456	1.04983	1.48358	0.18953	11.6129
genus.Eisenbergiella.id.11304	Simple mode	11	-0.0429397	0.309497	0.957969	0.522278	1.75712
genus.Eisenbergiella.id.11304	Weighted median	11	0.0322587	0.203609	1.03278	0.692938	1.53931
genus.Eisenbergiella.id.11304	Weighted mode	11	-0.0292606	0.325852	0.971163	0.512769	1.83934
genus.Enterorhabdus.id.820	Inverse variance weighted	6	0.0440272	0.294699	1.04501	0.5865	1.86197
genus.Enterorhabdus.id.820	MR Egger	6	-0.904818	0.702061	0.404616	0.102197	1.60195
genus.Enterorhabdus.id.820	Simple mode	6	-0.318767	0.485149	0.727045	0.280928	1.8816
genus.Enterorhabdus.id.820	Weighted median	6	-0.3287	0.307517	0.719859	0.393988	1.31526
genus.Enterorhabdus.id.820	Weighted mode	6	-0.335671	0.389784	0.714858	0.332988	1.53466
genus.Erysipelatoclostridium.id.11381	Inverse variance weighted	15	-0.219325	0.157421	0.803061	0.58986	1.09332
genus.Erysipelatoclostridium.id.11381	MR Egger	15	0.287489	0.616647	1.33308	0.398065	4.46432
genus.Erysipelatoclostridium.id.11381	Simple mode	15	0.11375	0.363626	1.12047	0.549385	2.28521
genus.Erysipelatoclostridium.id.11381	Weighted median	15	-0.0899981	0.218102	0.913933	0.596021	1.40142
genus.Erysipelatoclostridium.id.11381	Weighted mode	15	0.11375	0.365225	1.12047	0.547665	2.29238
genus.ErysipelotrichaceaeUCG003.id.11384	Inverse variance weighted	16	-0.344945	0.179601	0.708259	0.498095	1.0071
genus.ErysipelotrichaceaeUCG003.id.11384	MR Egger	16	-0.428474	0.491273	0.651503	0.248735	1.70646
genus.ErysipelotrichaceaeUCG003.id.11384	Simple mode	16	-0.295871	0.423779	0.743883	0.324173	1.707
genus.ErysipelotrichaceaeUCG003.id.11384	Weighted median	16	-0.276073	0.254151	0.758758	0.461068	1.24865
genus.ErysipelotrichaceaeUCG003.id.11384	Weighted mode	16	-0.288489	0.386962	0.749395	0.351012	1.59993
genus.Escherichia.Shigella.id.3504	Inverse variance weighted	10	0.0532506	0.22996	1.05469	0.672017	1.65528
genus.Escherichia.Shigella.id.3504	MR Egger	10	0.420266	0.718362	1.52237	0.372424	6.22302
genus.Escherichia.Shigella.id.3504	Simple mode	10	-0.0825881	0.444443	0.92073	0.385314	2.20014
genus.Escherichia.Shigella.id.3504	Weighted median	10	-0.0736689	0.301439	0.928979	0.514536	1.67724
genus.Escherichia.Shigella.id.3504	Weighted mode	10	-0.0825881	0.423786	0.92073	0.401234	2.11284
genus.Eubacteriumbrachygroup.id.11296	Inverse variance weighted	10	-0.176844	0.184879	0.837911	0.583211	1.20384
genus.Eubacteriumbrachygroup.id.11296	MR Egger	10	0.121839	0.780027	1.12957	0.244874	5.21058
genus.Eubacteriumbrachygroup.id.11296	Simple mode	10	-0.476949	0.413703	0.620674	0.275875	1.39642
genus.Eubacteriumbrachygroup.id.11296	Weighted median	10	-0.193586	0.191858	0.823999	0.565737	1.20016
genus.Eubacteriumbrachygroup.id.11296	Weighted mode	10	-0.449447	0.388201	0.637981	0.298102	1.36537
genus.Eubacteriumcoprostanoligenesgroup.id.11375	Inverse variance weighted	13	0.321112	0.236988	1.37866	0.866421	2.19374
genus.Eubacteriumcoprostanoligenesgroup.id.11375	MR Egger	13	-0.54904	0.929638	0.577504	0.093375	3.57173
genus.Eubacteriumcoprostanoligenesgroup.id.11375	Simple mode	13	0.0691978	0.507818	1.07165	0.396085	2.89945
genus.Eubacteriumcoprostanoligenesgroup.id.11375	Weighted median	13	0.151255	0.315617	1.16329	0.626658	2.15947
genus.Eubacteriumcoprostanoligenesgroup.id.11375	Weighted mode	13	-0.0101665	0.505196	0.989885	0.36775	2.6645
genus.Eubacteriumeligensgroup.id.14372	Inverse variance weighted	6	-0.0741822	0.306004	0.928502	0.509691	1.69145
genus.Eubacteriumeligensgroup.id.14372	MR Egger	6	-0.339326	1.14277	0.71225	0.0758386	6.68922
genus.Eubacteriumeligensgroup.id.14372	Simple mode	6	-0.169039	0.506316	0.844476	0.313042	2.2781
genus.Eubacteriumeligensgroup.id.14372	Weighted median	6	-0.111165	0.365132	0.894791	0.437437	1.83033
genus.Eubacteriumeligensgroup.id.14372	Weighted mode	6	-0.115061	0.48934	0.891312	0.341582	2.32576
genus.Eubacteriumfissicatenagroup.id.14373	Inverse variance weighted	9	-0.0543149	0.136991	0.947134	0.724105	1.23886
genus.Eubacteriumfissicatenagroup.id.14373	MR Egger	9	0.076758	0.711877	1.07978	0.267531	4.3581
genus.Eubacteriumfissicatenagroup.id.14373	Simple mode	9	-0.0171138	0.290095	0.983032	0.556716	1.73581
genus.Eubacteriumfissicatenagroup.id.14373	Weighted median	9	-0.060145	0.190306	0.941628	0.648467	1.36732
genus.Eubacteriumfissicatenagroup.id.14373	Weighted mode	9	0.0135461	0.313339	1.01364	0.548484	1.87328
genus.Eubacteriumhalliigroup.id.11338	Inverse variance weighted	15	-0.163583	0.185317	0.849096	0.590489	1.22096
genus.Eubacteriumhalliigroup.id.11338	MR Egger	15	-0.588714	0.388572	0.555041	0.259159	1.18873
genus.Eubacteriumhalliigroup.id.11338	Simple mode	15	-0.153841	0.483909	0.857408	0.332106	2.2136
genus.Eubacteriumhalliigroup.id.11338	Weighted median	15	-0.22857	0.277935	0.795671	0.461477	1.37188
genus.Eubacteriumhalliigroup.id.11338	Weighted mode	15	-0.359121	0.462163	0.69829	0.282251	1.72757
genus.Eubacteriumnodatumgroup.id.11297	Inverse variance weighted	11	-0.0818959	0.111992	0.921368	0.739782	1.14753
genus.Eubacteriumnodatumgroup.id.11297	MR Egger	11	-0.323271	0.498571	0.723777	0.272404	1.92308
genus.Eubacteriumnodatumgroup.id.11297	Simple mode	11	-0.04065	0.208211	0.960165	0.63843	1.44404
genus.Eubacteriumnodatumgroup.id.11297	Weighted median	11	-0.0386681	0.142129	0.96207	0.728155	1.27113
genus.Eubacteriumnodatumgroup.id.11297	Weighted mode	11	-0.0366624	0.193061	0.964002	0.6603	1.40739
genus.Eubacteriumoxidoreducensgroup.id.11339	Inverse variance weighted	5	0.0238914	0.268832	1.02418	0.604702	1.73464
genus.Eubacteriumoxidoreducensgroup.id.11339	MR Egger	5	-0.504497	1.11923	0.603809	0.0673281	5.41506
genus.Eubacteriumoxidoreducensgroup.id.11339	Simple mode	5	0.227748	0.468718	1.25577	0.501106	3.14696
genus.Eubacteriumoxidoreducensgroup.id.11339	Weighted median	5	0.15378	0.298753	1.16623	0.649354	2.09455
genus.Eubacteriumoxidoreducensgroup.id.11339	Weighted mode	5	0.250096	0.436868	1.28415	0.545439	3.02332
genus.Eubacteriumrectalegroup.id.14374	Inverse variance weighted	8	-0.132918	0.303644	0.875537	0.482845	1.5876
genus.Eubacteriumrectalegroup.id.14374	MR Egger	8	1.91637	1.03104	6.79623	0.900805	51.275
genus.Eubacteriumrectalegroup.id.14374	Simple mode	8	-0.0664509	0.602615	0.935709	0.2872	3.04857
genus.Eubacteriumrectalegroup.id.14374	Weighted median	8	-0.097807	0.385992	0.906824	0.425559	1.93235
genus.Eubacteriumrectalegroup.id.14374	Weighted mode	8	0.04724	0.591419	1.04837	0.32892	3.34151
genus.Eubacteriumruminantiumgroup.id.11340	Inverse variance weighted	18	-0.184498	0.123857	0.831522	0.652295	1.05999
genus.Eubacteriumruminantiumgroup.id.11340	MR Egger	18	-0.0907421	0.426129	0.913253	0.396153	2.10533
genus.Eubacteriumruminantiumgroup.id.11340	Simple mode	18	-0.487284	0.325711	0.614293	0.324433	1.16312
genus.Eubacteriumruminantiumgroup.id.11340	Weighted median	18	-0.246024	0.183205	0.781903	0.546016	1.1197
genus.Eubacteriumruminantiumgroup.id.11340	Weighted mode	18	-0.350846	0.317733	0.704092	0.37772	1.31247
genus.Eubacteriumventriosumgroup.id.11341	Inverse variance weighted	15	-0.341408	0.225596	0.710769	0.45677	1.10601
genus.Eubacteriumventriosumgroup.id.11341	MR Egger	15	-0.060278	1.04173	0.941503	0.122203	7.25373
genus.Eubacteriumventriosumgroup.id.11341	Simple mode	15	-0.097242	0.49188	0.907336	0.345996	2.37939
genus.Eubacteriumventriosumgroup.id.11341	Weighted median	15	-0.422872	0.280794	0.655162	0.377861	1.13597
genus.Eubacteriumventriosumgroup.id.11341	Weighted mode	15	-0.14988	0.459114	0.860811	0.350027	2.11697
genus.Eubacteriumxylanophilumgroup.id.14375	Inverse variance weighted	9	0.0241219	0.319967	1.02442	0.54716	1.91795
genus.Eubacteriumxylanophilumgroup.id.14375	MR Egger	9	0.735647	0.978505	2.08683	0.306596	14.2039
genus.Eubacteriumxylanophilumgroup.id.14375	Simple mode	9	-0.568209	0.58917	0.566539	0.178533	1.7978
genus.Eubacteriumxylanophilumgroup.id.14375	Weighted median	9	-0.318823	0.346533	0.727004	0.368606	1.43388
genus.Eubacteriumxylanophilumgroup.id.14375	Weighted mode	9	-0.579255	0.629354	0.560315	0.163198	1.92375
genus.Faecalibacterium.id.2057	Inverse variance weighted	10	-0.0488857	0.202225	0.95229	0.640666	1.41549
genus.Faecalibacterium.id.2057	MR Egger	10	0.0745339	0.397863	1.07738	0.493971	2.34984
genus.Faecalibacterium.id.2057	Simple mode	10	0.0685592	0.419352	1.07096	0.470777	2.43632
genus.Faecalibacterium.id.2057	Weighted median	10	0.00418753	0.285994	1.0042	0.573292	1.75898
genus.Faecalibacterium.id.2057	Weighted mode	10	0.0292845	0.296015	1.02972	0.576428	1.83946
genus.FamilyXIIIAD3011group.id.11293	Inverse variance weighted	13	0.0378943	0.212749	1.03862	0.684481	1.57599
genus.FamilyXIIIAD3011group.id.11293	MR Egger	13	-0.941116	1.00508	0.390192	0.0544173	2.79782
genus.FamilyXIIIAD3011group.id.11293	Simple mode	13	0.210364	0.521095	1.23413	0.444421	3.42709
genus.FamilyXIIIAD3011group.id.11293	Weighted median	13	-0.0106106	0.296512	0.989446	0.553345	1.76925
genus.FamilyXIIIAD3011group.id.11293	Weighted mode	13	0.165682	0.438451	1.1802	0.499733	2.78722
genus.FamilyXIIIUCG001.id.11294	Inverse variance weighted	8	0.395958	0.241425	1.48581	0.925673	2.38488
genus.FamilyXIIIUCG001.id.11294	MR Egger	8	1.29314	0.747421	3.64423	0.842148	15.7697
genus.FamilyXIIIUCG001.id.11294	Simple mode	8	0.394731	0.467976	1.48399	0.593036	3.71346
genus.FamilyXIIIUCG001.id.11294	Weighted median	8	0.341554	0.32917	1.40713	0.738142	2.68244
genus.FamilyXIIIUCG001.id.11294	Weighted mode	8	0.402187	0.441855	1.49509	0.628859	3.55453
genus.Flavonifractor.id.2059	Inverse variance weighted	5	-0.497302	0.283802	0.608169	0.348696	1.06072
genus.Flavonifractor.id.2059	MR Egger	5	-1.10762	1.13184	0.330344	0.0359354	3.03675
genus.Flavonifractor.id.2059	Simple mode	5	-0.747092	0.474984	0.473742	0.186736	1.20187
genus.Flavonifractor.id.2059	Weighted median	5	-0.638341	0.363571	0.528168	0.258997	1.07709
genus.Flavonifractor.id.2059	Weighted mode	5	-0.739149	0.467853	0.47752	0.190874	1.19464
genus.Fusicatenibacter.id.11305	Inverse variance weighted	18	0.228584	0.196987	1.25682	0.854267	1.84906
genus.Fusicatenibacter.id.11305	MR Egger	18	-0.0312026	0.756743	0.969279	0.219936	4.27171
genus.Fusicatenibacter.id.11305	Simple mode	18	0.110775	0.498006	1.11714	0.420918	2.96497
genus.Fusicatenibacter.id.11305	Weighted median	18	0.275892	0.27802	1.31771	0.764122	2.27234
genus.Fusicatenibacter.id.11305	Weighted mode	18	0.132122	0.437526	1.14125	0.484117	2.69036
genus.Gordonibacter.id.821	Inverse variance weighted	10	-0.0679936	0.122638	0.934266	0.734647	1.18813
genus.Gordonibacter.id.821	MR Egger	10	0.193631	0.493088	1.21365	0.461709	3.1902
genus.Gordonibacter.id.821	Simple mode	10	-0.110034	0.250442	0.895803	0.548318	1.4635
genus.Gordonibacter.id.821	Weighted median	10	-0.0933745	0.160901	0.910852	0.664486	1.24856
genus.Gordonibacter.id.821	Weighted mode	10	-0.110034	0.238881	0.895803	0.560884	1.43071
genus.Haemophilus.id.3698	Inverse variance weighted	9	-0.0214878	0.172346	0.978741	0.698175	1.37206
genus.Haemophilus.id.3698	MR Egger	9	-0.359274	0.385689	0.698183	0.327842	1.48687
genus.Haemophilus.id.3698	Simple mode	9	0.0404326	0.345945	1.04126	0.528549	2.05132
genus.Haemophilus.id.3698	Weighted median	9	0.0333637	0.23344	1.03393	0.654307	1.6338
genus.Haemophilus.id.3698	Weighted mode	9	-0.0338203	0.295261	0.966745	0.541977	1.72442
genus.Holdemanella.id.11393	Inverse variance weighted	11	0.082899	0.148717	1.08643	0.811732	1.45409
genus.Holdemanella.id.11393	MR Egger	11	0.107595	0.425305	1.1136	0.483839	2.56304
genus.Holdemanella.id.11393	Simple mode	11	0.0630778	0.337069	1.06511	0.550143	2.06211
genus.Holdemanella.id.11393	Weighted median	11	0.0508567	0.199124	1.05217	0.712179	1.55448
genus.Holdemanella.id.11393	Weighted mode	11	0.0719966	0.316915	1.07465	0.577436	2.00001
genus.Holdemania.id.2157	Inverse variance weighted	14	0.123599	0.159151	1.13156	0.828336	1.54579
genus.Holdemania.id.2157	MR Egger	14	0.167911	0.467232	1.18283	0.473376	2.95555
genus.Holdemania.id.2157	Simple mode	14	0.120172	0.34452	1.12769	0.574023	2.2154
genus.Holdemania.id.2157	Weighted median	14	0.158155	0.208278	1.17135	0.778746	1.76188
genus.Holdemania.id.2157	Weighted mode	14	0.140202	0.314381	1.15051	0.621273	2.13057
genus.Howardella.id.2000	Inverse variance weighted	9	0.104037	0.128068	1.10964	0.863315	1.42625
genus.Howardella.id.2000	MR Egger	9	-0.130621	0.536219	0.87755	0.306784	2.51022
genus.Howardella.id.2000	Simple mode	9	0.176739	0.224532	1.19332	0.768478	1.85303
genus.Howardella.id.2000	Weighted median	9	0.154623	0.171677	1.16722	0.833714	1.63413
genus.Howardella.id.2000	Weighted mode	9	0.151193	0.224531	1.16322	0.749096	1.80629
genus.Hungatella.id.11306	Inverse variance weighted	5	-0.0983062	0.221572	0.906371	0.587084	1.3993
genus.Hungatella.id.11306	MR Egger	5	-1.44958	1.33325	0.234669	0.0172018	3.20139
genus.Hungatella.id.11306	Simple mode	5	-0.133845	0.341687	0.874726	0.447736	1.70892
genus.Hungatella.id.11306	Weighted median	5	-0.122062	0.236149	0.885094	0.557154	1.40606
genus.Hungatella.id.11306	Weighted mode	5	-0.193657	0.304448	0.823941	0.453675	1.4964
genus.Intestinibacter.id.11345	Inverse variance weighted	15	0.0028026	0.174638	1.00281	0.712135	1.41212
genus.Intestinibacter.id.11345	MR Egger	15	-0.0195932	0.569101	0.980597	0.321412	2.99171
genus.Intestinibacter.id.11345	Simple mode	15	0.420622	0.393791	1.52291	0.703837	3.29515
genus.Intestinibacter.id.11345	Weighted median	15	0.0609482	0.230295	1.06284	0.676766	1.66917
genus.Intestinibacter.id.11345	Weighted mode	15	0.104708	0.365676	1.11039	0.542257	2.27375
genus.Intestinimonas.id.2062	Inverse variance weighted	16	-0.0186093	0.166959	0.981563	0.707619	1.36156
genus.Intestinimonas.id.2062	MR Egger	16	-0.194222	0.462758	0.823475	0.332463	2.03966
genus.Intestinimonas.id.2062	Simple mode	16	-0.345463	0.399825	0.707893	0.323318	1.5499
genus.Intestinimonas.id.2062	Weighted median	16	-0.24333	0.234536	0.784013	0.495087	1.24155
genus.Intestinimonas.id.2062	Weighted mode	16	-0.353272	0.361249	0.702386	0.345999	1.42586
genus.Lachnoclostridium.id.11308	Inverse variance weighted	13	-0.100047	0.297548	0.904794	0.504977	1.62117
genus.Lachnoclostridium.id.11308	MR Egger	13	1.02359	0.995325	2.78317	0.395641	19.5784
genus.Lachnoclostridium.id.11308	Simple mode	13	0.341671	0.515053	1.4073	0.512818	3.86196
genus.Lachnoclostridium.id.11308	Weighted median	13	0.0556044	0.336247	1.05718	0.546928	2.04347
genus.Lachnoclostridium.id.11308	Weighted mode	13	0.227657	0.470888	1.25565	0.498933	3.16008
genus.Lachnospira.id.2004	Inverse variance weighted	6	-0.49322	0.347961	0.610657	0.30875	1.20778
genus.Lachnospira.id.2004	MR Egger	6	-0.276233	2.05781	0.758636	0.0134398	42.8226
genus.Lachnospira.id.2004	Simple mode	6	-0.76841	0.596915	0.46375	0.143939	1.49413
genus.Lachnospira.id.2004	Weighted median	6	-0.633536	0.434708	0.530712	0.226375	1.2442
genus.Lachnospira.id.2004	Weighted mode	6	-0.798652	0.633814	0.449935	0.129908	1.55834
genus.LachnospiraceaeFCS020group.id.11314	Inverse variance weighted	12	0.14475	0.201666	1.15575	0.7784	1.71603
genus.LachnospiraceaeFCS020group.id.11314	MR Egger	12	0.89852	0.538722	2.45597	0.854383	7.0598
genus.LachnospiraceaeFCS020group.id.11314	Simple mode	12	0.345371	0.502223	1.41251	0.527827	3.78002
genus.LachnospiraceaeFCS020group.id.11314	Weighted median	12	0.239603	0.286668	1.27075	0.724506	2.22882
genus.LachnospiraceaeFCS020group.id.11314	Weighted mode	12	0.345371	0.480406	1.41251	0.550887	3.62178
genus.LachnospiraceaeNC2004group.id.11316	Inverse variance weighted	9	-0.0615099	0.164991	0.940344	0.680524	1.29936
genus.LachnospiraceaeNC2004group.id.11316	MR Egger	9	-0.622625	0.670276	0.536534	0.144227	1.99594
genus.LachnospiraceaeNC2004group.id.11316	Simple mode	9	-0.333613	0.344827	0.716331	0.364411	1.40811
genus.LachnospiraceaeNC2004group.id.11316	Weighted median	9	-0.0982237	0.218515	0.906446	0.590661	1.39106
genus.LachnospiraceaeNC2004group.id.11316	Weighted mode	9	-0.328854	0.326583	0.719748	0.379479	1.36513
genus.LachnospiraceaeND3007group.id.11317	Inverse variance weighted	3	0.0238827	0.548502	1.02417	0.349525	3.001
genus.LachnospiraceaeND3007group.id.11317	MR Egger	3	12.1254	7.87636	184495	0.0364328	934000000000
genus.LachnospiraceaeND3007group.id.11317	Simple mode	3	-0.475307	0.760675	0.621694	0.139984	2.76107
genus.LachnospiraceaeND3007group.id.11317	Weighted median	3	-0.287352	0.629717	0.750247	0.218363	2.57769
genus.LachnospiraceaeND3007group.id.11317	Weighted mode	3	-0.466015	0.698774	0.627498	0.159516	2.46843
genus.LachnospiraceaeNK4A136group.id.11319	Inverse variance weighted	15	0.0633726	0.177889	1.06542	0.751797	1.50989
genus.LachnospiraceaeNK4A136group.id.11319	MR Egger	15	-0.15075	0.362305	0.860062	0.422795	1.74956
genus.LachnospiraceaeNK4A136group.id.11319	Simple mode	15	0.0671599	0.414354	1.06947	0.474746	2.4092
genus.LachnospiraceaeNK4A136group.id.11319	Weighted median	15	-0.0762964	0.267397	0.926542	0.548595	1.56487
genus.LachnospiraceaeNK4A136group.id.11319	Weighted mode	15	-0.0610847	0.283476	0.940744	0.539724	1.63972
genus.LachnospiraceaeUCG001.id.11321	Inverse variance weighted	12	-0.161486	0.173061	0.850878	0.606115	1.19448
genus.LachnospiraceaeUCG001.id.11321	MR Egger	12	-0.0326049	0.716431	0.967921	0.237685	3.94165
genus.LachnospiraceaeUCG001.id.11321	Simple mode	12	-0.0553998	0.389914	0.946107	0.440594	2.03162
genus.LachnospiraceaeUCG001.id.11321	Weighted median	12	-0.115052	0.223345	0.89132	0.575332	1.38086
genus.LachnospiraceaeUCG001.id.11321	Weighted mode	12	-0.0456302	0.370502	0.955395	0.462174	1.97497
genus.LachnospiraceaeUCG004.id.11324	Inverse variance weighted	12	0.0957792	0.224389	1.10052	0.708913	1.70844
genus.LachnospiraceaeUCG004.id.11324	MR Egger	12	0.79664	0.938148	2.21808	0.352703	13.949
genus.LachnospiraceaeUCG004.id.11324	Simple mode	12	0.0390105	0.499359	1.03978	0.390732	2.76697
genus.LachnospiraceaeUCG004.id.11324	Weighted median	12	0.0289093	0.297549	1.02933	0.574481	1.84431
genus.LachnospiraceaeUCG004.id.11324	Weighted mode	12	0.0390105	0.429887	1.03978	0.447729	2.41473
genus.LachnospiraceaeUCG008.id.11328	Inverse variance weighted	10	-0.0162974	0.156887	0.983835	0.723397	1.33803
genus.LachnospiraceaeUCG008.id.11328	MR Egger	10	0.576936	0.796492	1.78057	0.373743	8.48296
genus.LachnospiraceaeUCG008.id.11328	Simple mode	10	-0.0417807	0.331624	0.95908	0.500692	1.83713
genus.LachnospiraceaeUCG008.id.11328	Weighted median	10	-0.0442831	0.200691	0.956683	0.64556	1.41775
genus.LachnospiraceaeUCG008.id.11328	Weighted mode	10	-0.0552609	0.321596	0.946238	0.503793	1.77725
genus.LachnospiraceaeUCG010.id.11330	Inverse variance weighted	10	0.358571	0.334945	1.43128	0.742361	2.75954
genus.LachnospiraceaeUCG010.id.11330	MR Egger	10	-1.00352	0.958598	0.366586	0.0560016	2.39967
genus.LachnospiraceaeUCG010.id.11330	Simple mode	10	1.19235	0.690793	3.29482	0.85078	12.7599
genus.LachnospiraceaeUCG010.id.11330	Weighted median	10	0.426955	0.363303	1.53258	0.751925	3.12373
genus.LachnospiraceaeUCG010.id.11330	Weighted mode	10	0.657673	0.639743	1.93029	0.550889	6.76369
genus.Lactobacillus.id.1837	Inverse variance weighted	8	-0.168686	0.159621	0.844774	0.617829	1.15508
genus.Lactobacillus.id.1837	MR Egger	8	-0.180903	0.410168	0.834516	0.373501	1.86456
genus.Lactobacillus.id.1837	Simple mode	8	-0.0893264	0.285851	0.914547	0.522257	1.6015
genus.Lactobacillus.id.1837	Weighted median	8	-0.185725	0.213703	0.830502	0.546302	1.26255
genus.Lactobacillus.id.1837	Weighted mode	8	-0.220068	0.265707	0.802464	0.476707	1.35083
genus.Lactococcus.id.1851	Inverse variance weighted	9	-0.00943547	0.136709	0.990609	0.757762	1.295
genus.Lactococcus.id.1851	MR Egger	9	0.663103	0.612618	1.9408	0.584131	6.44842
genus.Lactococcus.id.1851	Simple mode	9	-0.170694	0.237064	0.84308	0.529755	1.34172
genus.Lactococcus.id.1851	Weighted median	9	-0.0737137	0.179518	0.928938	0.653397	1.32067
genus.Lactococcus.id.1851	Weighted mode	9	-0.132496	0.247678	0.875907	0.539051	1.42326
genus.Marvinbryantia.id.2005	Inverse variance weighted	10	0.524278	0.302475	1.68924	0.933726	3.05607
genus.Marvinbryantia.id.2005	MR Egger	10	0.781303	1.25345	2.18432	0.18722	25.4846
genus.Marvinbryantia.id.2005	Simple mode	10	0.703099	0.599334	2.02	0.624006	6.53906
genus.Marvinbryantia.id.2005	Weighted median	10	0.344835	0.350563	1.41176	0.710158	2.8065
genus.Marvinbryantia.id.2005	Weighted mode	10	-0.00775836	0.487801	0.992272	0.381423	2.5814
genus.Methanobrevibacter.id.123	Inverse variance weighted	6	-0.149023	0.169509	0.861549	0.618004	1.20107
genus.Methanobrevibacter.id.123	MR Egger	6	0.555671	0.628154	1.74311	0.508896	5.97063
genus.Methanobrevibacter.id.123	Simple mode	6	-0.207405	0.276037	0.81269	0.473105	1.39602
genus.Methanobrevibacter.id.123	Weighted median	6	-0.1939	0.23082	0.82374	0.523977	1.29499
genus.Methanobrevibacter.id.123	Weighted mode	6	-0.207405	0.284498	0.81269	0.465324	1.41937
genus.Odoribacter.id.952	Inverse variance weighted	7	0.169516	0.277079	1.18473	0.68828	2.03927
genus.Odoribacter.id.952	MR Egger	7	-0.447929	0.866221	0.63895	0.116983	3.48987
genus.Odoribacter.id.952	Simple mode	7	0.649696	0.57247	1.91496	0.623538	5.88107
genus.Odoribacter.id.952	Weighted median	7	0.147912	0.35991	1.15941	0.572632	2.34746
genus.Odoribacter.id.952	Weighted mode	7	-0.0936448	0.564357	0.910606	0.301259	2.75246
genus.Olsenella.id.822	Inverse variance weighted	10	0.12739	0.12673	1.13586	0.886033	1.45613
genus.Olsenella.id.822	MR Egger	10	-0.166542	0.416121	0.846587	0.374509	1.91373
genus.Olsenella.id.822	Simple mode	10	-0.0074687	0.247536	0.992559	0.611012	1.61236
genus.Olsenella.id.822	Weighted median	10	-0.0129742	0.162971	0.98711	0.717202	1.35859
genus.Olsenella.id.822	Weighted mode	10	-0.0224338	0.188498	0.977816	0.675778	1.41485
genus.Oscillibacter.id.2063	Inverse variance weighted	13	0.0136893	0.164405	1.01378	0.734515	1.39923
genus.Oscillibacter.id.2063	MR Egger	13	0.0975886	0.649442	1.10251	0.308721	3.9373
genus.Oscillibacter.id.2063	Simple mode	13	0.255492	0.418486	1.2911	0.568508	2.93212
genus.Oscillibacter.id.2063	Weighted median	13	0.117999	0.220416	1.12524	0.730507	1.73328
genus.Oscillibacter.id.2063	Weighted mode	13	0.247931	0.408485	1.28137	0.575394	2.85354
genus.Oscillospira.id.2064	Inverse variance weighted	8	0.00693523	0.218617	1.00696	0.656026	1.54562
genus.Oscillospira.id.2064	MR Egger	8	1.34029	0.921931	3.82016	0.627072	23.2726
genus.Oscillospira.id.2064	Simple mode	8	0.284888	0.422687	1.32961	0.580666	3.04456
genus.Oscillospira.id.2064	Weighted median	8	0.136052	0.266455	1.14574	0.679635	1.93151
genus.Oscillospira.id.2064	Weighted mode	8	0.254042	0.405467	1.28923	0.582355	2.8541
genus.Oxalobacter.id.2978	Inverse variance weighted	11	-0.0051427	0.122455	0.994871	0.782583	1.26474
genus.Oxalobacter.id.2978	MR Egger	11	0.174201	0.575269	1.19029	0.385457	3.67564
genus.Oxalobacter.id.2978	Simple mode	11	0.234234	0.26087	1.26394	0.758	2.10758
genus.Oxalobacter.id.2978	Weighted median	11	0.0349731	0.167468	1.03559	0.745825	1.43794
genus.Oxalobacter.id.2978	Weighted mode	11	0.200695	0.271278	1.22225	0.718199	2.08007
genus.Parabacteroides.id.954	Inverse variance weighted	5	0.112181	0.343483	1.11871	0.570612	2.1933
genus.Parabacteroides.id.954	MR Egger	5	0.171797	2.13429	1.18744	0.0181079	77.8671
genus.Parabacteroides.id.954	Simple mode	5	-0.0295081	0.592257	0.970923	0.30412	3.09973
genus.Parabacteroides.id.954	Weighted median	5	0.187401	0.432595	1.20611	0.516601	2.81591
genus.Parabacteroides.id.954	Weighted mode	5	0.0523486	0.552476	1.05374	0.356827	3.1118
genus.Paraprevotella.id.962	Inverse variance weighted	13	-0.146288	0.165769	0.863909	0.624255	1.19557
genus.Paraprevotella.id.962	MR Egger	13	0.439854	0.630326	1.55248	0.451317	5.34036
genus.Paraprevotella.id.962	Simple mode	13	-0.558964	0.41907	0.571801	0.251493	1.30007
genus.Paraprevotella.id.962	Weighted median	13	-0.335112	0.194091	0.715258	0.488933	1.04635
genus.Paraprevotella.id.962	Weighted mode	13	-0.553328	0.404353	0.575033	0.260316	1.27024
genus.Parasutterella.id.2892	Inverse variance weighted	14	0.088826	0.201749	1.09289	0.735943	1.62297
genus.Parasutterella.id.2892	MR Egger	14	-0.665234	0.533829	0.514153	0.180587	1.46385
genus.Parasutterella.id.2892	Simple mode	14	0.50385	0.490112	1.65508	0.633326	4.32525
genus.Parasutterella.id.2892	Weighted median	14	0.200836	0.260374	1.22242	0.733816	2.03637
genus.Parasutterella.id.2892	Weighted mode	14	0.442135	0.44779	1.55603	0.64692	3.74269
genus.Peptococcus.id.2037	Inverse variance weighted	12	-0.0971432	0.130044	0.907426	0.703259	1.17087
genus.Peptococcus.id.2037	MR Egger	12	0.765723	0.499523	2.15055	0.80788	5.72469
genus.Peptococcus.id.2037	Simple mode	12	-0.0520087	0.274634	0.949321	0.554166	1.62624
genus.Peptococcus.id.2037	Weighted median	12	-0.0303809	0.171118	0.970076	0.693661	1.35664
genus.Peptococcus.id.2037	Weighted mode	12	-0.0320881	0.253592	0.968421	0.589118	1.59194
genus.Phascolarctobacterium.id.2168	Inverse variance weighted	8	-0.158691	0.315608	0.85326	0.459653	1.58392
genus.Phascolarctobacterium.id.2168	MR Egger	8	1.1634	1.4852	3.20079	0.174194	58.8141
genus.Phascolarctobacterium.id.2168	Simple mode	8	0.0948088	0.517932	1.09945	0.398384	3.03423
genus.Phascolarctobacterium.id.2168	Weighted median	8	0.0462618	0.324051	1.04735	0.554949	1.97665
genus.Phascolarctobacterium.id.2168	Weighted mode	8	-0.0673292	0.490641	0.934887	0.357369	2.44569
genus.Prevotella7.id.11182	Inverse variance weighted	11	-0.241319	0.131641	0.785591	0.606933	1.01684
genus.Prevotella7.id.11182	MR Egger	11	0.738887	0.73231	2.0936	0.498356	8.79527
genus.Prevotella7.id.11182	Simple mode	11	-0.0166966	0.253863	0.983442	0.597938	1.61749
genus.Prevotella7.id.11182	Weighted median	11	-0.0443176	0.166506	0.95665	0.690272	1.32582
genus.Prevotella7.id.11182	Weighted mode	11	-0.00647746	0.249528	0.993543	0.609234	1.62028
genus.Prevotella9.id.11183	Inverse variance weighted	15	0.00699002	0.149648	1.00701	0.751022	1.35026
genus.Prevotella9.id.11183	MR Egger	15	0.522732	0.43651	1.68663	0.716895	3.96811
genus.Prevotella9.id.11183	Simple mode	15	0.166053	0.353668	1.18064	0.590293	2.36137
genus.Prevotella9.id.11183	Weighted median	15	0.0707842	0.199097	1.07335	0.726551	1.58568
genus.Prevotella9.id.11183	Weighted mode	15	0.311816	0.342308	1.3659	0.698299	2.67177
genus.RikenellaceaeRC9gutgroup.id.11191	Inverse variance weighted	11	-0.0335833	0.11976	0.966974	0.764669	1.2228
genus.RikenellaceaeRC9gutgroup.id.11191	MR Egger	11	-1.35577	0.698174	0.257749	0.0655994	1.01273
genus.RikenellaceaeRC9gutgroup.id.11191	Simple mode	11	-0.039635	0.242459	0.96114	0.597587	1.54587
genus.RikenellaceaeRC9gutgroup.id.11191	Weighted median	11	-0.0349885	0.152569	0.965616	0.716036	1.30219
genus.RikenellaceaeRC9gutgroup.id.11191	Weighted mode	11	-0.0434534	0.231877	0.957477	0.607787	1.50836
genus.Romboutsia.id.11347	Inverse variance weighted	13	0.0696021	0.201881	1.07208	0.721744	1.59247
genus.Romboutsia.id.11347	MR Egger	13	0.338358	0.59262	1.40264	0.439035	4.4812
genus.Romboutsia.id.11347	Simple mode	13	0.0806608	0.477727	1.084	0.424992	2.7649
genus.Romboutsia.id.11347	Weighted median	13	0.165711	0.28581	1.18023	0.674032	2.06659
genus.Romboutsia.id.11347	Weighted mode	13	0.177811	0.438018	1.1946	0.506261	2.81884
genus.Roseburia.id.2012	Inverse variance weighted	13	0.117737	0.229241	1.12495	0.717791	1.76306
genus.Roseburia.id.2012	MR Egger	13	-0.819026	0.691347	0.440861	0.113714	1.70918
genus.Roseburia.id.2012	Simple mode	13	0.328874	0.524685	1.3894	0.496829	3.88552
genus.Roseburia.id.2012	Weighted median	13	0.145759	0.325809	1.15692	0.610898	2.19097
genus.Roseburia.id.2012	Weighted mode	13	0.192425	0.503075	1.21219	0.452213	3.24934
genus.Ruminiclostridium5.id.11355	Inverse variance weighted	11	0.00657164	0.325802	1.00659	0.531528	1.90626
genus.Ruminiclostridium5.id.11355	MR Egger	11	0.352495	1.42979	1.42261	0.0863036	23.4501
genus.Ruminiclostridium5.id.11355	Simple mode	11	-0.109266	0.63049	0.896492	0.260533	3.08482
genus.Ruminiclostridium5.id.11355	Weighted median	11	0.125621	0.374573	1.13385	0.544143	2.36265
genus.Ruminiclostridium5.id.11355	Weighted mode	11	-0.00816848	0.563063	0.991865	0.328976	2.99048
genus.Ruminiclostridium6.id.11356	Inverse variance weighted	14	-0.0165447	0.303837	0.983591	0.54223	1.78421
genus.Ruminiclostridium6.id.11356	MR Egger	14	0.422153	0.752433	1.52524	0.349023	6.66535
genus.Ruminiclostridium6.id.11356	Simple mode	14	0.166922	0.404304	1.18166	0.534986	2.61002
genus.Ruminiclostridium6.id.11356	Weighted median	14	0.0796989	0.272272	1.08296	0.635111	1.84661
genus.Ruminiclostridium6.id.11356	Weighted mode	14	0.15156	0.357236	1.16365	0.577745	2.34373
genus.Ruminiclostridium9.id.11357	Inverse variance weighted	7	0.397505	0.364773	1.48811	0.728003	3.04183
genus.Ruminiclostridium9.id.11357	MR Egger	7	-0.938061	1.70845	0.391386	0.0137513	11.1395
genus.Ruminiclostridium9.id.11357	Simple mode	7	-0.0345634	0.731059	0.966027	0.230515	4.04836
genus.Ruminiclostridium9.id.11357	Weighted median	7	0.0891043	0.445941	1.09319	0.456147	2.61994
genus.Ruminiclostridium9.id.11357	Weighted mode	7	-0.0818131	0.758055	0.921444	0.208545	4.07135
genus.RuminococcaceaeNK4A214group.id.11358	Inverse variance weighted	13	-0.0521972	0.209302	0.949142	0.629753	1.43051
genus.RuminococcaceaeNK4A214group.id.11358	MR Egger	13	0.858756	0.690059	2.36022	0.610327	9.12732
genus.RuminococcaceaeNK4A214group.id.11358	Simple mode	13	-0.239701	0.452802	0.786863	0.323941	1.91131
genus.RuminococcaceaeNK4A214group.id.11358	Weighted median	13	-0.163459	0.28206	0.849201	0.488558	1.47606
genus.RuminococcaceaeNK4A214group.id.11358	Weighted mode	13	-0.173869	0.39253	0.840407	0.389369	1.81392
genus.RuminococcaceaeUCG002.id.11360	Inverse variance weighted	19	0.000572991	0.1681	1.00057	0.719713	1.39104
genus.RuminococcaceaeUCG002.id.11360	MR Egger	19	0.414336	0.429092	1.51337	0.652669	3.50909
genus.RuminococcaceaeUCG002.id.11360	Simple mode	19	0.296971	0.408099	1.34578	0.604773	2.9947
genus.RuminococcaceaeUCG002.id.11360	Weighted median	19	-0.0588306	0.236132	0.942867	0.593541	1.49779
genus.RuminococcaceaeUCG002.id.11360	Weighted mode	19	0.296971	0.358405	1.34578	0.666642	2.71677
genus.RuminococcaceaeUCG003.id.11361	Inverse variance weighted	12	0.0218863	0.26636	1.02213	0.606422	1.7228
genus.RuminococcaceaeUCG003.id.11361	MR Egger	12	0.445591	0.903708	1.56141	0.265623	9.17845
genus.RuminococcaceaeUCG003.id.11361	Simple mode	12	0.0330801	0.509053	1.03363	0.381111	2.80338
genus.RuminococcaceaeUCG003.id.11361	Weighted median	12	-0.0118479	0.294529	0.988222	0.554812	1.7602
genus.RuminococcaceaeUCG003.id.11361	Weighted mode	12	0.00822176	0.422618	1.00826	0.440383	2.3084
genus.RuminococcaceaeUCG004.id.11362	Inverse variance weighted	11	0.0966316	0.201064	1.10145	0.742707	1.63349
genus.RuminococcaceaeUCG004.id.11362	MR Egger	11	1.03083	1.12979	2.80341	0.306191	25.6672
genus.RuminococcaceaeUCG004.id.11362	Simple mode	11	0.356249	0.375487	1.42796	0.684063	2.98084
genus.RuminococcaceaeUCG004.id.11362	Weighted median	11	0.32217	0.258453	1.38012	0.831604	2.29043
genus.RuminococcaceaeUCG004.id.11362	Weighted mode	11	0.341314	0.362414	1.4068	0.691413	2.86236
genus.RuminococcaceaeUCG005.id.11363	Inverse variance weighted	14	0.156669	0.187905	1.16961	0.809269	1.6904
genus.RuminococcaceaeUCG005.id.11363	MR Egger	14	0.392913	0.509191	1.48129	0.546019	4.01857
genus.RuminococcaceaeUCG005.id.11363	Simple mode	14	-0.0641029	0.507617	0.937909	0.346791	2.53661
genus.RuminococcaceaeUCG005.id.11363	Weighted median	14	0.00869831	0.261506	1.00874	0.604197	1.68413
genus.RuminococcaceaeUCG005.id.11363	Weighted mode	14	-0.0728284	0.422909	0.92976	0.405867	2.1299
genus.RuminococcaceaeUCG009.id.11366	Inverse variance weighted	12	-0.177123	0.154704	0.837677	0.618571	1.13439
genus.RuminococcaceaeUCG009.id.11366	MR Egger	12	-0.210086	0.646768	0.810514	0.22815	2.87939
genus.RuminococcaceaeUCG009.id.11366	Simple mode	12	0.00263257	0.355957	1.00264	0.499053	2.01437
genus.RuminococcaceaeUCG009.id.11366	Weighted median	12	-0.128621	0.214323	0.879307	0.577703	1.33837
genus.RuminococcaceaeUCG009.id.11366	Weighted mode	12	-0.0329321	0.309515	0.967604	0.527513	1.77485
genus.RuminococcaceaeUCG010.id.11367	Inverse variance weighted	6	0.0523084	0.394277	1.0537	0.486522	2.28209
genus.RuminococcaceaeUCG010.id.11367	MR Egger	6	0.322859	1.20552	1.38107	0.130035	14.6681
genus.RuminococcaceaeUCG010.id.11367	Simple mode	6	0.525938	0.556688	1.69205	0.568263	5.03819
genus.RuminococcaceaeUCG010.id.11367	Weighted median	6	0.180204	0.387018	1.19746	0.560822	2.55681
genus.RuminococcaceaeUCG010.id.11367	Weighted mode	6	0.256184	0.442157	1.29199	0.54311	3.07348
genus.RuminococcaceaeUCG011.id.11368	Inverse variance weighted	8	-0.0935653	0.128719	0.910679	0.707616	1.17201
genus.RuminococcaceaeUCG011.id.11368	MR Egger	8	-0.373971	0.642832	0.687997	0.195163	2.42536
genus.RuminococcaceaeUCG011.id.11368	Simple mode	8	-0.217103	0.251998	0.804847	0.491144	1.31892
genus.RuminococcaceaeUCG011.id.11368	Weighted median	8	-0.174424	0.16948	0.839941	0.602538	1.17088
genus.RuminococcaceaeUCG011.id.11368	Weighted mode	8	-0.138069	0.24292	0.871038	0.541078	1.40221
genus.RuminococcaceaeUCG013.id.11370	Inverse variance weighted	11	0.34677	0.228956	1.41449	0.903044	2.2156
genus.RuminococcaceaeUCG013.id.11370	MR Egger	11	0.328939	0.658796	1.38949	0.382013	5.054
genus.RuminococcaceaeUCG013.id.11370	Simple mode	11	0.291094	0.441236	1.33789	0.56342	3.17694
genus.RuminococcaceaeUCG013.id.11370	Weighted median	11	0.360864	0.302587	1.43457	0.792783	2.5959
genus.RuminococcaceaeUCG013.id.11370	Weighted mode	11	0.318984	0.421284	1.37573	0.602461	3.1415
genus.RuminococcaceaeUCG014.id.11371	Inverse variance weighted	11	-0.0794506	0.201309	0.923624	0.622497	1.37042
genus.RuminococcaceaeUCG014.id.11371	MR Egger	11	0.231829	0.474673	1.2609	0.497315	3.19692
genus.RuminococcaceaeUCG014.id.11371	Simple mode	11	-0.47735	0.417256	0.620425	0.273851	1.40561
genus.RuminococcaceaeUCG014.id.11371	Weighted median	11	-0.130649	0.286165	0.877526	0.500809	1.53762
genus.RuminococcaceaeUCG014.id.11371	Weighted mode	11	-0.112126	0.325059	0.893932	0.472725	1.69044
genus.Ruminococcus1.id.11373	Inverse variance weighted	10	-0.25328	0.22785	0.776251	0.496652	1.21326
genus.Ruminococcus1.id.11373	MR Egger	10	0.0966013	0.619925	1.10142	0.326785	3.71231
genus.Ruminococcus1.id.11373	Simple mode	10	-0.358039	0.418474	0.699046	0.307817	1.58752
genus.Ruminococcus1.id.11373	Weighted median	10	-0.317781	0.307172	0.727762	0.398583	1.3288
genus.Ruminococcus1.id.11373	Weighted mode	10	-0.306219	0.395555	0.736225	0.339084	1.5985
genus.Ruminococcus2.id.11374	Inverse variance weighted	15	-0.27176	0.233558	0.762037	0.482134	1.20444
genus.Ruminococcus2.id.11374	MR Egger	15	-0.251877	0.584653	0.777341	0.247141	2.445
genus.Ruminococcus2.id.11374	Simple mode	15	-0.564485	0.429426	0.568653	0.245083	1.31942
genus.Ruminococcus2.id.11374	Weighted median	15	-0.555558	0.261661	0.573752	0.343553	0.958197
genus.Ruminococcus2.id.11374	Weighted mode	15	-0.578627	0.375104	0.560668	0.268788	1.1695
genus.Ruminococcusgauvreauiigroup.id.11342	Inverse variance weighted	11	-0.260544	0.211986	0.770633	0.508629	1.1676
genus.Ruminococcusgauvreauiigroup.id.11342	MR Egger	11	0.432894	0.869886	1.54171	0.280247	8.48136
genus.Ruminococcusgauvreauiigroup.id.11342	Simple mode	11	-0.599197	0.525762	0.549253	0.19599	1.53925
genus.Ruminococcusgauvreauiigroup.id.11342	Weighted median	11	-0.344134	0.278945	0.708834	0.4103	1.22458
genus.Ruminococcusgauvreauiigroup.id.11342	Weighted mode	11	-0.550138	0.486763	0.57687	0.222197	1.49768
genus.Ruminococcusgnavusgroup.id.14376	Inverse variance weighted	11	0.105588	0.149656	1.11136	0.828831	1.49021
genus.Ruminococcusgnavusgroup.id.14376	MR Egger	11	0.521287	0.717641	1.68419	0.412595	6.87481
genus.Ruminococcusgnavusgroup.id.14376	Simple mode	11	0.16329	0.319613	1.17738	0.629297	2.2028
genus.Ruminococcusgnavusgroup.id.14376	Weighted median	11	0.166361	0.204222	1.181	0.791429	1.76233
genus.Ruminococcusgnavusgroup.id.14376	Weighted mode	11	0.183603	0.322863	1.20154	0.638133	2.26237
genus.Ruminococcustorquesgroup.id.14377	Inverse variance weighted	7	0.265313	0.462066	1.30384	0.527115	3.2251
genus.Ruminococcustorquesgroup.id.14377	MR Egger	7	1.37648	1.46348	3.96093	0.224933	69.7495
genus.Ruminococcustorquesgroup.id.14377	Simple mode	7	0.717683	0.711031	2.04968	0.508679	8.259
genus.Ruminococcustorquesgroup.id.14377	Weighted median	7	0.699715	0.46917	2.01318	0.802633	5.04949
genus.Ruminococcustorquesgroup.id.14377	Weighted mode	7	0.853503	0.711745	2.34786	0.581864	9.47374
genus.Sellimonas.id.14369	Inverse variance weighted	9	0.165064	0.113428	1.17947	0.944353	1.47312
genus.Sellimonas.id.14369	MR Egger	9	0.343627	0.695485	1.41005	0.360767	5.51117
genus.Sellimonas.id.14369	Simple mode	9	0.0994285	0.237154	1.10454	0.693924	1.75813
genus.Sellimonas.id.14369	Weighted median	9	0.14264	0.157307	1.15331	0.847315	1.56982
genus.Sellimonas.id.14369	Weighted mode	9	0.131953	0.228552	1.14105	0.729052	1.78589
genus.Senegalimassilia.id.11160	Inverse variance weighted	5	-0.0129904	0.25343	0.987094	0.600668	1.62212
genus.Senegalimassilia.id.11160	MR Egger	5	0.802684	0.979838	2.23152	0.326999	15.2285
genus.Senegalimassilia.id.11160	Simple mode	5	0.247962	0.431474	1.28141	0.55006	2.98515
genus.Senegalimassilia.id.11160	Weighted median	5	0.0706259	0.313091	1.07318	0.580984	1.98235
genus.Senegalimassilia.id.11160	Weighted mode	5	0.194053	0.433258	1.21416	0.519374	2.83839
genus.Slackia.id.825	Inverse variance weighted	6	-0.106688	0.282954	0.898806	0.516192	1.56503
genus.Slackia.id.825	MR Egger	6	3.00333	1.36166	20.1525	1.3972	290.668
genus.Slackia.id.825	Simple mode	6	0.169263	0.447659	1.18443	0.492555	2.84817
genus.Slackia.id.825	Weighted median	6	0.056365	0.298446	1.05798	0.589436	1.89898
genus.Slackia.id.825	Weighted mode	6	0.132778	0.416154	1.142	0.505159	2.58168
genus.Streptococcus.id.1853	Inverse variance weighted	12	0.167393	0.275063	1.18222	0.689541	2.02692
genus.Streptococcus.id.1853	MR Egger	12	-0.209262	1.05918	0.811182	0.101748	6.46715
genus.Streptococcus.id.1853	Simple mode	12	0.532828	0.562002	1.70374	0.566263	5.12613
genus.Streptococcus.id.1853	Weighted median	12	0.320761	0.320354	1.37818	0.735553	2.58223
genus.Streptococcus.id.1853	Weighted mode	12	0.479157	0.518882	1.61471	0.584001	4.46454
genus.Subdoligranulum.id.2070	Inverse variance weighted	11	-0.0197307	0.227235	0.980463	0.628065	1.53059
genus.Subdoligranulum.id.2070	MR Egger	11	-0.22617	0.586959	0.797582	0.252433	2.52002
genus.Subdoligranulum.id.2070	Simple mode	11	0.109326	0.460692	1.11553	0.4522	2.75187
genus.Subdoligranulum.id.2070	Weighted median	11	0.0671217	0.288911	1.06943	0.60705	1.88398
genus.Subdoligranulum.id.2070	Weighted mode	11	0.129393	0.402968	1.13814	0.516632	2.50731
genus.Sutterella.id.2896	Inverse variance weighted	12	0.0774612	0.206212	1.08054	0.72129	1.61872
genus.Sutterella.id.2896	MR Egger	12	0.135102	0.913242	1.14465	0.19112	6.85554
genus.Sutterella.id.2896	Simple mode	12	-0.000622087	0.453335	0.999378	0.411001	2.43006
genus.Sutterella.id.2896	Weighted median	12	-0.00617114	0.26748	0.993848	0.588351	1.67882
genus.Sutterella.id.2896	Weighted mode	12	0.0560685	0.414181	1.05767	0.469669	2.38182
genus.Terrisporobacter.id.11348	Inverse variance weighted	5	0.190327	0.254869	1.20964	0.734022	1.99346
genus.Terrisporobacter.id.11348	MR Egger	5	0.598008	0.852528	1.81849	0.341999	9.66937
genus.Terrisporobacter.id.11348	Simple mode	5	-0.264401	0.504331	0.767666	0.285678	2.06285
genus.Terrisporobacter.id.11348	Weighted median	5	0.170164	0.322471	1.1855	0.630098	2.23046
genus.Terrisporobacter.id.11348	Weighted mode	5	0.566655	0.452964	1.76236	0.725311	4.28219
genus.Turicibacter.id.2162	Inverse variance weighted	9	0.351241	0.271854	1.42083	0.833941	2.42074
genus.Turicibacter.id.2162	MR Egger	9	0.959819	1.15351	2.61122	0.272242	25.0456
genus.Turicibacter.id.2162	Simple mode	9	0.605087	0.364724	1.83141	0.896037	3.74322
genus.Turicibacter.id.2162	Weighted median	9	0.513968	0.279382	1.67191	0.966937	2.89087
genus.Turicibacter.id.2162	Weighted mode	9	0.614381	0.32635	1.84851	0.975052	3.50443
genus.Tyzzerella3.id.11335	Inverse variance weighted	13	-0.0819947	0.128885	0.921277	0.715617	1.18604
genus.Tyzzerella3.id.11335	MR Egger	13	-1.46724	0.740864	0.230561	0.0539697	0.98497
genus.Tyzzerella3.id.11335	Simple mode	13	-0.174311	0.322514	0.840035	0.446445	1.58062
genus.Tyzzerella3.id.11335	Weighted median	13	-0.111316	0.174076	0.894656	0.636034	1.25844
genus.Tyzzerella3.id.11335	Weighted mode	13	-0.142543	0.308712	0.86715	0.473493	1.58809
genus.Veillonella.id.2198	Inverse variance weighted	6	-0.0497202	0.249553	0.951496	0.583422	1.55178
genus.Veillonella.id.2198	MR Egger	6	-0.181136	1.9719	0.834322	0.0174913	39.7965
genus.Veillonella.id.2198	Simple mode	6	-0.23825	0.442403	0.788005	0.331092	1.87547
genus.Veillonella.id.2198	Weighted median	6	-0.155051	0.292101	0.856372	0.483082	1.51811
genus.Veillonella.id.2198	Weighted mode	6	-0.23825	0.4423	0.788005	0.331159	1.87509
genus.Victivallis.id.2256	Inverse variance weighted	10	-0.0440118	0.11949	0.956943	0.757136	1.20948
genus.Victivallis.id.2256	MR Egger	10	-0.370267	0.910437	0.69055	0.115935	4.11315
genus.Victivallis.id.2256	Simple mode	10	-0.167801	0.256904	0.845522	0.511027	1.39896
genus.Victivallis.id.2256	Weighted median	10	-0.152536	0.155774	0.858528	0.632641	1.16507
genus.Victivallis.id.2256	Weighted mode	10	-0.171519	0.256316	0.842384	0.509717	1.39217
order.Actinomycetales.id.420	Inverse variance weighted	4	-0.0986453	0.293987	0.906064	0.509228	1.61215
order.Actinomycetales.id.420	MR Egger	4	-0.250216	0.775893	0.778633	0.170168	3.56276
order.Actinomycetales.id.420	Simple mode	4	-0.245906	0.450505	0.781996	0.32339	1.89096
order.Actinomycetales.id.420	Weighted median	4	-0.214291	0.314325	0.807114	0.435889	1.49449
order.Actinomycetales.id.420	Weighted mode	4	-0.268046	0.332997	0.764872	0.398232	1.46907
order.Bacillales.id.1674	Inverse variance weighted	8	0.194771	0.137052	1.21503	0.928809	1.58946
order.Bacillales.id.1674	MR Egger	8	-0.61664	0.503299	0.539755	0.20127	1.44748
order.Bacillales.id.1674	Simple mode	8	0.262532	0.286201	1.30022	0.741988	2.27843
order.Bacillales.id.1674	Weighted median	8	0.226884	0.171737	1.25468	0.896086	1.75679
order.Bacillales.id.1674	Weighted mode	8	0.267006	0.279452	1.30605	0.75524	2.25857
order.Bacteroidales.id.913	Inverse variance weighted	13	0.211393	0.231113	1.2354	0.78538	1.94327
order.Bacteroidales.id.913	MR Egger	13	0.390167	0.538675	1.47723	0.513947	4.24597
order.Bacteroidales.id.913	Simple mode	13	0.260032	0.431829	1.29697	0.556352	3.02351
order.Bacteroidales.id.913	Weighted median	13	0.228845	0.283955	1.25715	0.720575	2.19328
order.Bacteroidales.id.913	Weighted mode	13	0.251711	0.418566	1.28622	0.566273	2.92151
order.Bifidobacteriales.id.432	Inverse variance weighted	11	-0.372083	0.219637	0.689297	0.448175	1.06014
order.Bifidobacteriales.id.432	MR Egger	11	-0.398307	0.753083	0.671456	0.153455	2.93802
order.Bifidobacteriales.id.432	Simple mode	11	-0.17279	0.407913	0.841314	0.378212	1.87146
order.Bifidobacteriales.id.432	Weighted median	11	-0.211953	0.270687	0.809003	0.475923	1.37519
order.Bifidobacteriales.id.432	Weighted mode	11	-0.327176	0.315913	0.720957	0.388149	1.33912
order.Burkholderiales.id.2874	Inverse variance weighted	10	0.0365388	0.248718	1.03721	0.637023	1.68881
order.Burkholderiales.id.2874	MR Egger	10	-0.00682862	0.785696	0.993195	0.21293	4.63268
order.Burkholderiales.id.2874	Simple mode	10	-0.0868637	0.508846	0.916802	0.338172	2.4855
order.Burkholderiales.id.2874	Weighted median	10	-0.0205194	0.316695	0.97969	0.526638	1.82249
order.Burkholderiales.id.2874	Weighted mode	10	-0.0868637	0.488561	0.916802	0.351887	2.38862
order.Clostridiales.id.1863	Inverse variance weighted	12	0.242974	0.237649	1.27503	0.800259	2.03148
order.Clostridiales.id.1863	MR Egger	12	0.0719885	1.02229	1.07464	0.1449	7.97001
order.Clostridiales.id.1863	Simple mode	12	0.472418	0.516843	1.60387	0.582402	4.41687
order.Clostridiales.id.1863	Weighted median	12	0.257136	0.312696	1.29322	0.700649	2.38696
order.Clostridiales.id.1863	Weighted mode	12	0.428954	0.483304	1.53565	0.595519	3.95994
order.Coriobacteriales.id.810	Inverse variance weighted	13	-0.336513	0.296488	0.714256	0.399465	1.27711
order.Coriobacteriales.id.810	MR Egger	13	-0.385426	1.31282	0.680161	0.0518935	8.91477
order.Coriobacteriales.id.810	Simple mode	13	-0.437245	0.530524	0.645813	0.228305	1.82683
order.Coriobacteriales.id.810	Weighted median	13	-0.459173	0.327731	0.631806	0.332364	1.20103
order.Coriobacteriales.id.810	Weighted mode	13	-0.45079	0.482396	0.637124	0.247515	1.64002
order.Desulfovibrionales.id.3156	Inverse variance weighted	10	0.398213	0.249151	1.48916	0.913819	2.42674
order.Desulfovibrionales.id.3156	MR Egger	10	0.386389	1.23037	1.47166	0.131975	16.4105
order.Desulfovibrionales.id.3156	Simple mode	10	0.435424	0.531672	1.54562	0.545172	4.38199
order.Desulfovibrionales.id.3156	Weighted median	10	0.395293	0.326248	1.48482	0.783368	2.81437
order.Desulfovibrionales.id.3156	Weighted mode	10	0.473392	0.539527	1.60543	0.557618	4.62217
order.Enterobacteriales.id.3468	Inverse variance weighted	7	-0.0837646	0.286388	0.919648	0.524618	1.61213
order.Enterobacteriales.id.3468	MR Egger	7	1.09397	1.71165	2.98611	0.104261	85.524
order.Enterobacteriales.id.3468	Simple mode	7	-0.164328	0.499194	0.848464	0.318942	2.25712
order.Enterobacteriales.id.3468	Weighted median	7	-0.166356	0.382572	0.846745	0.400038	1.79227
order.Enterobacteriales.id.3468	Weighted mode	7	-0.240979	0.532703	0.785858	0.276629	2.23249
order.Erysipelotrichales.id.2148	Inverse variance weighted	13	-0.349543	0.239137	0.70501	0.441202	1.12656
order.Erysipelotrichales.id.2148	MR Egger	13	-0.972536	1.03705	0.378123	0.0495316	2.88658
order.Erysipelotrichales.id.2148	Simple mode	13	-0.379597	0.547575	0.684137	0.233904	2.00101
order.Erysipelotrichales.id.2148	Weighted median	13	-0.360143	0.317263	0.697577	0.374569	1.29913
order.Erysipelotrichales.id.2148	Weighted mode	13	-0.351303	0.520829	0.70377	0.253567	1.9533
order.Gastranaerophilales.id.1591	Inverse variance weighted	9	0.0257533	0.217084	1.02609	0.670501	1.57025
order.Gastranaerophilales.id.1591	MR Egger	9	0.0787126	0.693455	1.08189	0.27791	4.21177
order.Gastranaerophilales.id.1591	Simple mode	9	0.569143	0.500593	1.76675	0.662312	4.71291
order.Gastranaerophilales.id.1591	Weighted median	9	0.0129505	0.245488	1.01303	0.626124	1.63903
order.Gastranaerophilales.id.1591	Weighted mode	9	0.229751	0.373111	1.25829	0.605594	2.61444
order.Lactobacillales.id.1800	Inverse variance weighted	15	-0.214553	0.207116	0.806902	0.537675	1.21094
order.Lactobacillales.id.1800	MR Egger	15	-0.242718	0.536478	0.784492	0.274113	2.24516
order.Lactobacillales.id.1800	Simple mode	15	-0.462685	0.426191	0.629591	0.273072	1.45158
order.Lactobacillales.id.1800	Weighted median	15	-0.468326	0.286963	0.62605	0.356731	1.09869
order.Lactobacillales.id.1800	Weighted mode	15	-0.472484	0.363009	0.623451	0.306058	1.27
order.Methanobacteriales.id.120	Inverse variance weighted	9	-0.159821	0.140559	0.852297	0.64706	1.12263
order.Methanobacteriales.id.120	MR Egger	9	0.738664	0.525317	2.09314	0.747547	5.86079
order.Methanobacteriales.id.120	Simple mode	9	-0.13536	0.299246	0.873402	0.485837	1.57014
order.Methanobacteriales.id.120	Weighted median	9	-0.13523	0.180473	0.873515	0.613266	1.24421
order.Methanobacteriales.id.120	Weighted mode	9	-0.0831406	0.276056	0.920222	0.535684	1.5808
order.MollicutesRF9.id.11579	Inverse variance weighted	12	-0.0600073	0.18134	0.941758	0.660054	1.34369
order.MollicutesRF9.id.11579	MR Egger	12	0.94827	0.554802	2.58124	0.870104	7.65748
order.MollicutesRF9.id.11579	Simple mode	12	-0.141843	0.462821	0.867757	0.350297	2.14961
order.MollicutesRF9.id.11579	Weighted median	12	-0.150127	0.249778	0.860599	0.527455	1.40416
order.MollicutesRF9.id.11579	Weighted mode	12	-0.106546	0.428546	0.898934	0.388099	2.08216
order.NB1n.id.3953	Inverse variance weighted	12	-0.207475	0.127507	0.812634	0.632935	1.04335
order.NB1n.id.3953	MR Egger	12	-0.389422	0.526723	0.677448	0.24128	1.90209
order.NB1n.id.3953	Simple mode	12	-0.158766	0.294254	0.853196	0.479264	1.51888
order.NB1n.id.3953	Weighted median	12	-0.142508	0.179386	0.86718	0.610117	1.23255
order.NB1n.id.3953	Weighted mode	12	-0.169173	0.320824	0.844363	0.450234	1.58351
order.Pasteurellales.id.3688	Inverse variance weighted	13	-0.058705	0.145906	0.942985	0.708447	1.25517
order.Pasteurellales.id.3688	MR Egger	13	-0.662893	0.312967	0.515358	0.279066	0.951726
order.Pasteurellales.id.3688	Simple mode	13	-0.26127	0.335715	0.770073	0.39881	1.48696
order.Pasteurellales.id.3688	Weighted median	13	-0.170208	0.202657	0.843489	0.566989	1.25483
order.Pasteurellales.id.3688	Weighted mode	13	-0.26127	0.296262	0.770073	0.430872	1.37631
order.Rhodospirillales.id.2667	Inverse variance weighted	14	0.196167	0.177067	1.21673	0.859947	1.72154
order.Rhodospirillales.id.2667	MR Egger	14	-0.390338	0.723596	0.676828	0.163886	2.79522
order.Rhodospirillales.id.2667	Simple mode	14	0.466335	0.40118	1.59414	0.726165	3.4996
order.Rhodospirillales.id.2667	Weighted median	14	0.23866	0.22637	1.26955	0.814626	1.97852
order.Rhodospirillales.id.2667	Weighted mode	14	0.198495	0.376534	1.21957	0.583033	2.55104
order.Selenomonadales.id.2165	Inverse variance weighted	12	-0.162001	0.239441	0.850441	0.531898	1.35975
order.Selenomonadales.id.2165	MR Egger	12	-1.39099	0.829667	0.248829	0.0489411	1.26511
order.Selenomonadales.id.2165	Simple mode	12	0.191127	0.553228	1.21061	0.409344	3.58033
order.Selenomonadales.id.2165	Weighted median	12	0.00494332	0.324722	1.00496	0.531787	1.89914
order.Selenomonadales.id.2165	Weighted mode	12	0.174571	0.525585	1.19074	0.425038	3.33582
order.Verrucomicrobiales.id.4030	Inverse variance weighted	11	0.354801	0.19956	1.4259	0.964316	2.10842
order.Verrucomicrobiales.id.4030	MR Egger	11	1.68059	0.673463	5.36873	1.4342	20.0972
order.Verrucomicrobiales.id.4030	Simple mode	11	0.0989812	0.463914	1.10405	0.444729	2.74081
order.Verrucomicrobiales.id.4030	Weighted median	11	0.124068	0.279628	1.13209	0.654421	1.95842
order.Verrucomicrobiales.id.4030	Weighted mode	11	0.0927375	0.454419	1.09717	0.450263	2.67353
order.Victivallales.id.2254	Inverse variance weighted	8	0.0842581	0.152869	1.08791	0.806247	1.46797
order.Victivallales.id.2254	MR Egger	8	-0.604244	0.543	0.546488	0.188525	1.58413
order.Victivallales.id.2254	Simple mode	8	0.332977	0.33367	1.39512	0.725412	2.68309
order.Victivallales.id.2254	Weighted median	8	0.0638311	0.194769	1.06591	0.727663	1.56139
order.Victivallales.id.2254	Weighted mode	8	-0.13591	0.322826	0.872921	0.463639	1.6435
phylum.Actinobacteria.id.400	Inverse variance weighted	14	-0.482574	0.216451	0.617193	0.403807	0.943339
phylum.Actinobacteria.id.400	MR Egger	14	-1.05713	0.898072	0.347453	0.0597642	2.02
phylum.Actinobacteria.id.400	Simple mode	14	-0.236417	0.497056	0.789451	0.298004	2.09136
phylum.Actinobacteria.id.400	Weighted median	14	-0.516804	0.289692	0.596424	0.338037	1.05232
phylum.Actinobacteria.id.400	Weighted mode	14	-0.491315	0.395015	0.611821	0.282086	1.32699
phylum.Bacteroidetes.id.905	Inverse variance weighted	10	0.162718	0.256652	1.1767	0.711543	1.94596
phylum.Bacteroidetes.id.905	MR Egger	10	0.681086	0.565368	1.97602	0.652441	5.98471
phylum.Bacteroidetes.id.905	Simple mode	10	0.288836	0.433336	1.33487	0.570922	3.12106
phylum.Bacteroidetes.id.905	Weighted median	10	0.222818	0.330916	1.24959	0.653262	2.39029
phylum.Bacteroidetes.id.905	Weighted mode	10	0.255432	0.413177	1.29102	0.57442	2.90159
phylum.Cyanobacteria.id.1500	Inverse variance weighted	8	-0.390673	0.200785	0.676601	0.456479	1.00287
phylum.Cyanobacteria.id.1500	MR Egger	8	0.192647	0.734514	1.21245	0.287365	5.1156
phylum.Cyanobacteria.id.1500	Simple mode	8	-0.697738	0.393457	0.49771	0.230176	1.0762
phylum.Cyanobacteria.id.1500	Weighted median	8	-0.389184	0.246077	0.677609	0.418325	1.0976
phylum.Cyanobacteria.id.1500	Weighted mode	8	-0.551985	0.351386	0.575806	0.289181	1.14652
phylum.Euryarchaeota.id.55	Inverse variance weighted	11	0.0434984	0.116762	1.04446	0.83081	1.31305
phylum.Euryarchaeota.id.55	MR Egger	11	0.546836	0.518786	1.72778	0.625012	4.77626
phylum.Euryarchaeota.id.55	Simple mode	11	-0.0928856	0.255014	0.911298	0.552826	1.50222
phylum.Euryarchaeota.id.55	Weighted median	11	0.00427289	0.163626	1.00428	0.728743	1.384
phylum.Euryarchaeota.id.55	Weighted mode	11	-0.0892638	0.259162	0.914604	0.550339	1.51997
phylum.Firmicutes.id.1672	Inverse variance weighted	14	0.0427044	0.210677	1.04363	0.69058	1.57717
phylum.Firmicutes.id.1672	MR Egger	14	-0.00938112	0.575155	0.990663	0.320881	3.0585
phylum.Firmicutes.id.1672	Simple mode	14	0.398359	0.444875	1.48938	0.622759	3.56197
phylum.Firmicutes.id.1672	Weighted median	14	0.136427	0.290575	1.14617	0.648496	2.02578
phylum.Firmicutes.id.1672	Weighted mode	14	0.206555	0.444234	1.22944	0.514715	2.9366
phylum.Lentisphaerae.id.2238	Inverse variance weighted	9	0.0373824	0.1431	1.03809	0.784197	1.37418
phylum.Lentisphaerae.id.2238	MR Egger	9	-0.677072	0.54438	0.508102	0.17481	1.47685
phylum.Lentisphaerae.id.2238	Simple mode	9	-0.233703	0.305253	0.791597	0.435178	1.43993
phylum.Lentisphaerae.id.2238	Weighted median	9	-0.0302001	0.185492	0.970251	0.674512	1.39566
phylum.Lentisphaerae.id.2238	Weighted mode	9	-0.220264	0.321403	0.802307	0.427323	1.50634
phylum.Proteobacteria.id.2375	Inverse variance weighted	12	0.085359	0.315352	1.08911	0.587	2.02071
phylum.Proteobacteria.id.2375	MR Egger	12	1.95579	0.666725	7.06951	1.91365	26.1166
phylum.Proteobacteria.id.2375	Simple mode	12	0.547666	0.548045	1.72921	0.590668	5.06236
phylum.Proteobacteria.id.2375	Weighted median	12	0.380324	0.331227	1.46276	0.764234	2.79975
phylum.Proteobacteria.id.2375	Weighted mode	12	0.635049	0.458396	1.88711	0.768428	4.63439
phylum.Tenericutes.id.3919	Inverse variance weighted	12	0.16724	0.265973	1.18204	0.701828	1.99082
phylum.Tenericutes.id.3919	MR Egger	12	0.585391	0.944286	1.79569	0.282124	11.4294
phylum.Tenericutes.id.3919	Simple mode	12	-0.451454	0.540653	0.636702	0.22066	1.83717
phylum.Tenericutes.id.3919	Weighted median	12	-0.166808	0.288574	0.846362	0.480748	1.49003
phylum.Tenericutes.id.3919	Weighted mode	12	-0.335812	0.502087	0.714757	0.267161	1.91225
phylum.Verrucomicrobia.id.3982	Inverse variance weighted	12	0.24854	0.194705	1.28215	0.875393	1.87791
phylum.Verrucomicrobia.id.3982	MR Egger	12	1.41481	0.496483	4.11572	1.55536	10.8908
phylum.Verrucomicrobia.id.3982	Simple mode	12	0.0609829	0.43468	1.06288	0.453395	2.49168
phylum.Verrucomicrobia.id.3982	Weighted median	12	0.0682033	0.28142	1.07058	0.616695	1.85853
phylum.Verrucomicrobia.id.3982	Weighted mode	12	0.101334	0.426993	1.10665	0.479231	2.55548
