# Supplementary material for: Causal relationship between gut microbiota and rosacea: a two-sample Mendelian randomization study
Source: Front Med (Lausanne). 2024 Mar 22;11:1322685. doi: 10.3389/fmed.2024.1322685 (PMC10995375; doi:10.3389/fmed.2024.1322685)
Supplement: Supplementary file 2 [file Table_2.XLSX]

## Sheet: 01.MR分析汇总
Table S2. MR analysis of gut biomicrobiota on other and unspecified rosacea
id.exposure	method	nsnp	b	se	pval	or	or_lci95	or_uci95
class.Actinobacteria.id.419	Inverse variance weighted	14	0.0475378	0.179809	0.791488	1.04869	0.737205	1.49177
class.Actinobacteria.id.419	MR Egger	14	0.224072	0.520384	0.6744	1.25116	0.451184	3.46955
class.Actinobacteria.id.419	Simple mode	14	-0.0398467	0.352491	0.911723	0.960937	0.481557	1.91753
class.Actinobacteria.id.419	Weighted median	14	-0.0520239	0.204075	0.79878	0.949306	0.636348	1.41618
class.Actinobacteria.id.419	Weighted mode	14	-0.210137	0.272545	0.454483	0.810473	0.475055	1.38272
class.Alphaproteobacteria.id.2379	Inverse variance weighted	6	-0.0567667	0.185772	0.759931	0.944814	0.656469	1.35981
class.Alphaproteobacteria.id.2379	MR Egger	6	0.380654	0.689558	0.610321	1.46324	0.37875	5.65301
class.Alphaproteobacteria.id.2379	Simple mode	6	0.0451204	0.2969	0.885151	1.04615	0.584614	1.87207
class.Alphaproteobacteria.id.2379	Weighted median	6	0.0240463	0.218865	0.912514	1.02434	0.667024	1.57306
class.Alphaproteobacteria.id.2379	Weighted mode	6	0.058229	0.294661	0.85113	1.05996	0.594932	1.88847
class.Bacilli.id.1673	Inverse variance weighted	18	-0.165995	0.137154	0.226172	0.847051	0.647383	1.1083
class.Bacilli.id.1673	MR Egger	18	-0.185012	0.390999	0.642478	0.831095	0.386211	1.78845
class.Bacilli.id.1673	Simple mode	18	0.275139	0.354278	0.448055	1.31671	0.657543	2.63669
class.Bacilli.id.1673	Weighted median	18	-0.0942466	0.196679	0.631803	0.910058	0.618946	1.33809
class.Bacilli.id.1673	Weighted mode	18	0.235554	0.329089	0.483846	1.26561	0.664008	2.41227
class.Bacteroidia.id.912	Inverse variance weighted	12	0.147318	0.175771	0.401961	1.15872	0.821032	1.63531
class.Bacteroidia.id.912	MR Egger	12	0.192421	0.416891	0.654273	1.21218	0.53543	2.7443
class.Bacteroidia.id.912	Simple mode	12	-0.00715894	0.391305	0.985731	0.992867	0.461111	2.13784
class.Bacteroidia.id.912	Weighted median	12	0.0264984	0.24383	0.91346	1.02685	0.636731	1.656
class.Bacteroidia.id.912	Weighted mode	12	-0.182931	0.373919	0.634291	0.832826	0.400191	1.73317
class.Betaproteobacteria.id.2867	Inverse variance weighted	10	-0.243744	0.183675	0.184494	0.783688	0.546759	1.12329
class.Betaproteobacteria.id.2867	MR Egger	10	0.0124051	0.582406	0.983528	1.01248	0.323321	3.1706
class.Betaproteobacteria.id.2867	Simple mode	10	0.0335075	0.376131	0.930965	1.03408	0.494747	2.16133
class.Betaproteobacteria.id.2867	Weighted median	10	-0.202831	0.239915	0.397871	0.816416	0.510143	1.30657
class.Betaproteobacteria.id.2867	Weighted mode	10	0.0595411	0.368831	0.875319	1.06135	0.515114	2.18682
class.Clostridia.id.1859	Inverse variance weighted	11	0.401498	0.177462	0.0236699	1.49406	1.05514	2.11557
class.Clostridia.id.1859	MR Egger	11	1.40621	0.786092	0.107263	4.08048	0.87413	19.0479
class.Clostridia.id.1859	Simple mode	11	0.526524	0.425683	0.244387	1.69304	0.735051	3.89956
class.Clostridia.id.1859	Weighted median	11	0.376229	0.239784	0.116641	1.45678	0.910512	2.33079
class.Clostridia.id.1859	Weighted mode	11	0.718699	0.43641	0.130611	2.05176	0.872263	4.82621
class.Coriobacteriia.id.809	Inverse variance weighted	14	-0.148784	0.200856	0.458845	0.861755	0.581315	1.27749
class.Coriobacteriia.id.809	MR Egger	14	-0.115456	0.854387	0.894747	0.89096	0.166951	4.75475
class.Coriobacteriia.id.809	Simple mode	14	0.180455	0.419264	0.673947	1.19776	0.526606	2.7243
class.Coriobacteriia.id.809	Weighted median	14	0.0666576	0.239604	0.78086	1.06893	0.668335	1.70964
class.Coriobacteriia.id.809	Weighted mode	14	0.127608	0.374525	0.738758	1.13611	0.545277	2.36713
class.Deltaproteobacteria.id.3087	Inverse variance weighted	12	0.369308	0.169291	0.0291466	1.44673	1.03821	2.01601
class.Deltaproteobacteria.id.3087	MR Egger	12	0.217958	0.802448	0.791442	1.24353	0.257989	5.99398
class.Deltaproteobacteria.id.3087	Simple mode	12	0.197946	0.393962	0.625258	1.2189	0.563144	2.63824
class.Deltaproteobacteria.id.3087	Weighted median	12	0.276148	0.230268	0.230433	1.31804	0.839308	2.06984
class.Deltaproteobacteria.id.3087	Weighted mode	12	0.205497	0.381318	0.600685	1.22814	0.58165	2.59317
class.Erysipelotrichia.id.2147	Inverse variance weighted	13	-0.0291939	0.198531	0.883093	0.971228	0.658155	1.43323
class.Erysipelotrichia.id.2147	MR Egger	13	-1.32991	0.801085	0.125094	0.264501	0.0550211	1.27152
class.Erysipelotrichia.id.2147	Simple mode	13	-0.00135581	0.385662	0.997253	0.998645	0.468953	2.12664
class.Erysipelotrichia.id.2147	Weighted median	13	0.00852387	0.244035	0.972136	1.00856	0.625137	1.62715
class.Erysipelotrichia.id.2147	Weighted mode	13	0.0140546	0.402849	0.972743	1.01415	0.46046	2.23365
class.Gammaproteobacteria.id.3303	Inverse variance weighted	7	-0.0446907	0.281898	0.874035	0.956293	0.550344	1.66168
class.Gammaproteobacteria.id.3303	MR Egger	7	0.349146	0.983021	0.736948	1.41786	0.206475	9.73636
class.Gammaproteobacteria.id.3303	Simple mode	7	0.276987	0.543305	0.628383	1.31915	0.454803	3.82617
class.Gammaproteobacteria.id.3303	Weighted median	7	-0.00672581	0.313103	0.982862	0.993297	0.537725	1.83484
class.Gammaproteobacteria.id.3303	Weighted mode	7	0.121638	0.443433	0.793047	1.12934	0.473553	2.6933
class.Lentisphaeria.id.2250	Inverse variance weighted	8	0.0121701	0.148197	0.93455	1.01224	0.757073	1.35342
class.Lentisphaeria.id.2250	MR Egger	8	-0.846331	0.436548	0.100625	0.428986	0.182325	1.00935
class.Lentisphaeria.id.2250	Simple mode	8	0.306078	0.297762	0.338187	1.35809	0.757649	2.43438
class.Lentisphaeria.id.2250	Weighted median	8	0.118239	0.161112	0.463014	1.12551	0.820747	1.54345
class.Lentisphaeria.id.2250	Weighted mode	8	0.306078	0.313473	0.361391	1.35809	0.734673	2.51051
class.Melainabacteria.id.1589	Inverse variance weighted	10	-0.0433832	0.111859	0.698136	0.957544	0.769029	1.19227
class.Melainabacteria.id.1589	MR Egger	10	0.0508914	0.339905	0.884689	1.05221	0.540467	2.04849
class.Melainabacteria.id.1589	Simple mode	10	-0.0857485	0.235301	0.723959	0.917825	0.578719	1.45563
class.Melainabacteria.id.1589	Weighted median	10	-0.0631207	0.14896	0.671754	0.93883	0.701116	1.25714
class.Melainabacteria.id.1589	Weighted mode	10	-0.0890915	0.223969	0.700059	0.914762	0.589742	1.41891
class.Methanobacteria.id.119	Inverse variance weighted	9	-0.067196	0.0971307	0.489056	0.935012	0.772926	1.13109
class.Methanobacteria.id.119	MR Egger	9	0.492447	0.38245	0.238814	1.63631	0.773249	3.4627
class.Methanobacteria.id.119	Simple mode	9	-0.0287993	0.196056	0.886851	0.971611	0.661617	1.42685
class.Methanobacteria.id.119	Weighted median	9	-0.00584835	0.132198	0.964714	0.994169	0.767239	1.28822
class.Methanobacteria.id.119	Weighted mode	9	-0.0112403	0.174276	0.950157	0.988823	0.702703	1.39144
class.Mollicutes.id.3920	Inverse variance weighted	12	0.253567	0.137679	0.0655141	1.28861	0.983849	1.68779
class.Mollicutes.id.3920	MR Egger	12	0.529172	0.470514	0.287	1.69753	0.675005	4.269
class.Mollicutes.id.3920	Simple mode	12	0.485083	0.318548	0.156027	1.62431	0.869992	3.03265
class.Mollicutes.id.3920	Weighted median	12	0.436185	0.185599	0.0187662	1.5468	1.0751	2.22545
class.Mollicutes.id.3920	Weighted mode	12	0.485083	0.324006	0.162489	1.62431	0.860735	3.06527
class.Negativicutes.id.2164	Inverse variance weighted	12	-0.311203	0.174176	0.0739846	0.732565	0.520696	1.03064
class.Negativicutes.id.2164	MR Egger	12	-0.634657	0.603732	0.317896	0.530117	0.162355	1.73093
class.Negativicutes.id.2164	Simple mode	12	-0.439001	0.367188	0.257	0.64468	0.313897	1.32404
class.Negativicutes.id.2164	Weighted median	12	-0.383195	0.226498	0.0906794	0.68168	0.437302	1.06262
class.Negativicutes.id.2164	Weighted mode	12	-0.459434	0.349024	0.214829	0.631641	0.318695	1.25189
class.Verrucomicrobiae.id.4029	Inverse variance weighted	11	0.165144	0.187557	0.37859	1.17956	0.816712	1.70362
class.Verrucomicrobiae.id.4029	MR Egger	11	1.34048	0.500765	0.0253359	3.82088	1.43187	10.1958
class.Verrucomicrobiae.id.4029	Simple mode	11	0.225569	0.314075	0.489074	1.25304	0.677044	2.31905
class.Verrucomicrobiae.id.4029	Weighted median	11	0.248265	0.211073	0.239512	1.2818	0.847523	1.9386
class.Verrucomicrobiae.id.4029	Weighted mode	11	0.218771	0.333774	0.526971	1.24455	0.646989	2.39401
family.Acidaminococcaceae.id.2166	Inverse variance weighted	7	0.0228817	0.227949	0.920042	1.02315	0.65449	1.59945
family.Acidaminococcaceae.id.2166	MR Egger	7	-0.706721	0.672055	0.341136	0.493259	0.132133	1.84137
family.Acidaminococcaceae.id.2166	Simple mode	7	0.171784	0.427921	0.702004	1.18742	0.513276	2.747
family.Acidaminococcaceae.id.2166	Weighted median	7	0.0573712	0.242904	0.813286	1.05905	0.657887	1.70483
family.Acidaminococcaceae.id.2166	Weighted mode	7	0.144405	0.465695	0.766984	1.15535	0.463775	2.8782
family.Actinomycetaceae.id.421	Inverse variance weighted	4	-0.0690698	0.182229	0.704668	0.933262	0.65296	1.33389
family.Actinomycetaceae.id.421	MR Egger	4	-0.376495	0.396288	0.442359	0.686262	0.315619	1.49217
family.Actinomycetaceae.id.421	Simple mode	4	0.0632342	0.318389	0.855268	1.06528	0.570748	1.98829
family.Actinomycetaceae.id.421	Weighted median	4	-0.0832799	0.211212	0.693363	0.920094	0.608198	1.39193
family.Actinomycetaceae.id.421	Weighted mode	4	-0.184453	0.240065	0.498225	0.831559	0.519452	1.33119
family.Alcaligenaceae.id.2875	Inverse variance weighted	11	-0.134843	0.181993	0.458741	0.873853	0.611678	1.2484
family.Alcaligenaceae.id.2875	MR Egger	11	-0.574497	0.833772	0.508174	0.562988	0.109844	2.88549
family.Alcaligenaceae.id.2875	Simple mode	11	0.0856263	0.416516	0.841246	1.0894	0.48155	2.46452
family.Alcaligenaceae.id.2875	Weighted median	11	0.0385326	0.249093	0.877065	1.03928	0.637826	1.69343
family.Alcaligenaceae.id.2875	Weighted mode	11	0.0712184	0.369704	0.8511	1.07382	0.520273	2.2163
family.Bacteroidaceae.id.917	Inverse variance weighted	8	0.130278	0.237307	0.583015	1.13915	0.71545	1.81376
family.Bacteroidaceae.id.917	MR Egger	8	-0.551595	1.32599	0.691888	0.57603	0.0428291	7.74731
family.Bacteroidaceae.id.917	Simple mode	8	0.080022	0.47353	0.870584	1.08331	0.428229	2.7405
family.Bacteroidaceae.id.917	Weighted median	8	0.102572	0.271096	0.705162	1.10802	0.651306	1.88499
family.Bacteroidaceae.id.917	Weighted mode	8	0.108124	0.38665	0.787834	1.11419	0.522197	2.37728
family.BacteroidalesS24.7group.id.11173	Inverse variance weighted	8	0.0316409	0.145139	0.827426	1.03215	0.776599	1.37178
family.BacteroidalesS24.7group.id.11173	MR Egger	8	0.144581	0.622346	0.824013	1.15556	0.341224	3.91329
family.BacteroidalesS24.7group.id.11173	Simple mode	8	-0.135049	0.252072	0.608722	0.873673	0.533066	1.43192
family.BacteroidalesS24.7group.id.11173	Weighted median	8	-0.0511628	0.178369	0.774237	0.950124	0.669807	1.34775
family.BacteroidalesS24.7group.id.11173	Weighted mode	8	-0.120155	0.265012	0.663987	0.886783	0.527515	1.49074
family.Bifidobacteriaceae.id.433	Inverse variance weighted	11	-0.179573	0.146505	0.220307	0.835627	0.627053	1.11358
family.Bifidobacteriaceae.id.433	MR Egger	11	-0.630897	0.477861	0.219339	0.532114	0.208565	1.35759
family.Bifidobacteriaceae.id.433	Simple mode	11	-0.295831	0.290426	0.332398	0.743913	0.421024	1.31443
family.Bifidobacteriaceae.id.433	Weighted median	11	-0.308499	0.200335	0.123581	0.734549	0.496011	1.0878
family.Bifidobacteriaceae.id.433	Weighted mode	11	-0.351447	0.236461	0.168037	0.703669	0.442678	1.11853
family.Christensenellaceae.id.1866	Inverse variance weighted	11	-0.0484104	0.137156	0.72412	0.952743	0.728158	1.24659
family.Christensenellaceae.id.1866	MR Egger	11	-0.115576	0.265096	0.673125	0.890853	0.529848	1.49782
family.Christensenellaceae.id.1866	Simple mode	11	-0.0639413	0.271426	0.818516	0.93806	0.551046	1.59688
family.Christensenellaceae.id.1866	Weighted median	11	-0.141686	0.184135	0.441616	0.867894	0.604962	1.2451
family.Christensenellaceae.id.1866	Weighted mode	11	-0.109819	0.196809	0.589118	0.895996	0.609227	1.31775
family.Clostridiaceae1.id.1869	Inverse variance weighted	10	-0.00966252	0.166194	0.953637	0.990384	0.71505	1.37174
family.Clostridiaceae1.id.1869	MR Egger	10	0.569911	0.48339	0.272277	1.76811	0.68555	4.56015
family.Clostridiaceae1.id.1869	Simple mode	10	-0.343394	0.40274	0.41597	0.709359	0.322142	1.56202
family.Clostridiaceae1.id.1869	Weighted median	10	-0.067775	0.228154	0.766422	0.934471	0.597527	1.46142
family.Clostridiaceae1.id.1869	Weighted mode	10	-0.387128	0.364176	0.31546	0.679004	0.332567	1.38633
family.ClostridialesvadinBB60group.id.11286	Inverse variance weighted	15	-0.115832	0.116153	0.318652	0.890625	0.709289	1.11832
family.ClostridialesvadinBB60group.id.11286	MR Egger	15	-0.113703	0.31676	0.725391	0.892523	0.47972	1.66055
family.ClostridialesvadinBB60group.id.11286	Simple mode	15	-0.236012	0.267885	0.393182	0.789771	0.467168	1.33515
family.ClostridialesvadinBB60group.id.11286	Weighted median	15	-0.175556	0.152027	0.248187	0.838991	0.6228	1.13023
family.ClostridialesvadinBB60group.id.11286	Weighted mode	15	-0.252136	0.237214	0.305816	0.777139	0.488178	1.23714
family.Coriobacteriaceae.id.811	Inverse variance weighted	14	-0.148784	0.200856	0.458845	0.861755	0.581315	1.27749
family.Coriobacteriaceae.id.811	MR Egger	14	-0.115456	0.854387	0.894747	0.89096	0.166951	4.75475
family.Coriobacteriaceae.id.811	Simple mode	14	0.180455	0.404748	0.663044	1.19776	0.541804	2.64789
family.Coriobacteriaceae.id.811	Weighted median	14	0.0666576	0.243354	0.784153	1.06893	0.66344	1.72225
family.Coriobacteriaceae.id.811	Weighted mode	14	0.127608	0.362689	0.730597	1.13611	0.558075	2.31284
family.Defluviitaleaceae.id.1924	Inverse variance weighted	11	-0.169222	0.12881	0.188934	0.844321	0.655938	1.08681
family.Defluviitaleaceae.id.1924	MR Egger	11	0.0710405	0.440288	0.875382	1.07362	0.452972	2.54468
family.Defluviitaleaceae.id.1924	Simple mode	11	-0.294563	0.29089	0.335112	0.744857	0.421175	1.3173
family.Defluviitaleaceae.id.1924	Weighted median	11	-0.271431	0.178241	0.1278	0.762288	0.537523	1.08104
family.Defluviitaleaceae.id.1924	Weighted mode	11	-0.286	0.308158	0.375217	0.751263	0.41066	1.37436
family.Desulfovibrionaceae.id.3169	Inverse variance weighted	9	0.386026	0.220986	0.0806652	1.47112	0.953987	2.26859
family.Desulfovibrionaceae.id.3169	MR Egger	9	0.233193	0.969114	0.816741	1.26263	0.188951	8.43725
family.Desulfovibrionaceae.id.3169	Simple mode	9	0.203736	0.431475	0.649407	1.22597	0.526263	2.85601
family.Desulfovibrionaceae.id.3169	Weighted median	9	0.259307	0.270405	0.337581	1.29603	0.762855	2.20186
family.Desulfovibrionaceae.id.3169	Weighted mode	9	0.17796	0.485422	0.723418	1.19478	0.46141	3.09376
family.Enterobacteriaceae.id.3469	Inverse variance weighted	7	-0.21822	0.225316	0.33279	0.803948	0.516934	1.25032
family.Enterobacteriaceae.id.3469	MR Egger	7	0.287729	1.45948	0.851478	1.3334	0.0763169	23.2969
family.Enterobacteriaceae.id.3469	Simple mode	7	-0.504396	0.442422	0.29771	0.60387	0.253715	1.43728
family.Enterobacteriaceae.id.3469	Weighted median	7	-0.309438	0.294332	0.29311	0.733859	0.412167	1.30663
family.Enterobacteriaceae.id.3469	Weighted mode	7	-0.438835	0.474153	0.390406	0.644787	0.254571	1.63314
family.Erysipelotrichaceae.id.2149	Inverse variance weighted	13	-0.0291939	0.198531	0.883093	0.971228	0.658155	1.43323
family.Erysipelotrichaceae.id.2149	MR Egger	13	-1.32991	0.801085	0.125094	0.264501	0.0550211	1.27152
family.Erysipelotrichaceae.id.2149	Simple mode	13	-0.00135581	0.391243	0.997292	0.998645	0.463851	2.15003
family.Erysipelotrichaceae.id.2149	Weighted median	13	0.00852387	0.251166	0.972927	1.00856	0.61646	1.65006
family.Erysipelotrichaceae.id.2149	Weighted mode	13	0.0140546	0.369166	0.970257	1.01415	0.491885	2.09095
family.FamilyXI.id.1936	Inverse variance weighted	8	0.0457196	0.0892722	0.608555	1.04678	0.878751	1.24694
family.FamilyXI.id.1936	MR Egger	8	-0.652331	0.568103	0.294571	0.52083	0.171048	1.5859
family.FamilyXI.id.1936	Simple mode	8	0.140008	0.172401	0.443466	1.15028	0.820454	1.61271
family.FamilyXI.id.1936	Weighted median	8	0.0848641	0.116089	0.464762	1.08857	0.86704	1.3667
family.FamilyXI.id.1936	Weighted mode	8	0.131185	0.179328	0.48821	1.14018	0.802281	1.62039
family.FamilyXIII.id.1957	Inverse variance weighted	7	-0.205247	0.256608	0.423799	0.814446	0.492531	1.34676
family.FamilyXIII.id.1957	MR Egger	7	-0.677065	1.0339	0.541479	0.508106	0.0669702	3.85503
family.FamilyXIII.id.1957	Simple mode	7	-0.730291	0.590409	0.26233	0.481769	0.151451	1.53251
family.FamilyXIII.id.1957	Weighted median	7	-0.356623	0.320029	0.265131	0.700036	0.373858	1.31079
family.FamilyXIII.id.1957	Weighted mode	7	-0.698664	0.556063	0.255656	0.497249	0.167203	1.47878
family.Lachnospiraceae.id.1987	Inverse variance weighted	16	0.240707	0.159755	0.13188	1.27215	0.930147	1.7399
family.Lachnospiraceae.id.1987	MR Egger	16	0.348331	0.5689	0.550163	1.4167	0.464537	4.32052
family.Lachnospiraceae.id.1987	Simple mode	16	0.425314	0.376883	0.276834	1.53007	0.730974	3.20273
family.Lachnospiraceae.id.1987	Weighted median	16	0.284916	0.216474	0.188117	1.32965	0.869904	2.03237
family.Lachnospiraceae.id.1987	Weighted mode	16	0.409913	0.385156	0.304036	1.50669	0.708226	3.20534
family.Lactobacillaceae.id.1836	Inverse variance weighted	8	0.0716509	0.176549	0.684859	1.07428	0.76004	1.51844
family.Lactobacillaceae.id.1836	MR Egger	8	0.218901	0.471782	0.659013	1.24471	0.493718	3.13803
family.Lactobacillaceae.id.1836	Simple mode	8	-0.00427312	0.250865	0.986885	0.995736	0.608981	1.62811
family.Lactobacillaceae.id.1836	Weighted median	8	0.00821851	0.173706	0.962264	1.00825	0.717311	1.4172
family.Lactobacillaceae.id.1836	Weighted mode	8	0.012826	0.181222	0.945556	1.01291	0.710085	1.44487
family.Methanobacteriaceae.id.121	Inverse variance weighted	9	-0.067196	0.0971307	0.489056	0.935012	0.772926	1.13109
family.Methanobacteriaceae.id.121	MR Egger	9	0.492447	0.38245	0.238814	1.63631	0.773249	3.4627
family.Methanobacteriaceae.id.121	Simple mode	9	-0.0287993	0.205918	0.892229	0.971611	0.648951	1.4547
family.Methanobacteriaceae.id.121	Weighted median	9	-0.00584835	0.133493	0.965056	0.994169	0.765294	1.29149
family.Methanobacteriaceae.id.121	Weighted mode	9	-0.0112403	0.187913	0.953769	0.988823	0.684169	1.42914
family.Oxalobacteraceae.id.2966	Inverse variance weighted	14	-0.0682181	0.0842158	0.417917	0.934057	0.791931	1.10169
family.Oxalobacteraceae.id.2966	MR Egger	14	0.209918	0.325365	0.530955	1.23358	0.651943	2.33412
family.Oxalobacteraceae.id.2966	Simple mode	14	-0.0700341	0.185914	0.712473	0.932362	0.647636	1.34226
family.Oxalobacteraceae.id.2966	Weighted median	14	-0.0899976	0.114756	0.432892	0.913933	0.729848	1.14445
family.Oxalobacteraceae.id.2966	Weighted mode	14	-0.0995728	0.164353	0.555047	0.905224	0.655928	1.24927
family.Pasteurellaceae.id.3689	Inverse variance weighted	13	-0.215781	0.106229	0.0422273	0.805912	0.65443	0.992457
family.Pasteurellaceae.id.3689	MR Egger	13	-0.551121	0.227831	0.0340679	0.576304	0.368738	0.90071
family.Pasteurellaceae.id.3689	Simple mode	13	-0.207619	0.230756	0.385963	0.812517	0.516903	1.27719
family.Pasteurellaceae.id.3689	Weighted median	13	-0.185335	0.142675	0.193943	0.830826	0.628149	1.0989
family.Pasteurellaceae.id.3689	Weighted mode	13	-0.235479	0.189845	0.238541	0.790192	0.54467	1.14639
family.Peptococcaceae.id.2024	Inverse variance weighted	9	-0.116432	0.145337	0.423065	0.890091	0.669454	1.18344
family.Peptococcaceae.id.2024	MR Egger	9	-0.487715	0.405387	0.26805	0.614028	0.277406	1.35913
family.Peptococcaceae.id.2024	Simple mode	9	0.059335	0.313336	0.854522	1.06113	0.574185	1.96104
family.Peptococcaceae.id.2024	Weighted median	9	-0.106989	0.190375	0.574124	0.898536	0.618707	1.30493
family.Peptococcaceae.id.2024	Weighted mode	9	-0.355969	0.299423	0.268589	0.700495	0.389521	1.25973
family.Peptostreptococcaceae.id.2042	Inverse variance weighted	13	-0.100998	0.17276	0.558807	0.903935	0.644289	1.26822
family.Peptostreptococcaceae.id.2042	MR Egger	13	0.16664	0.402206	0.686608	1.18133	0.537039	2.59858
family.Peptostreptococcaceae.id.2042	Simple mode	13	-0.240621	0.262739	0.3778	0.78614	0.469734	1.31567
family.Peptostreptococcaceae.id.2042	Weighted median	13	-0.101245	0.185941	0.586095	0.903711	0.627702	1.30108
family.Peptostreptococcaceae.id.2042	Weighted mode	13	0.0313757	0.241987	0.898984	1.03187	0.64216	1.6581
family.Porphyromonadaceae.id.943	Inverse variance weighted	9	0.0902862	0.217031	0.677405	1.09449	0.715271	1.67475
family.Porphyromonadaceae.id.943	MR Egger	9	-0.672912	0.960343	0.506107	0.510221	0.0776779	3.35134
family.Porphyromonadaceae.id.943	Simple mode	9	0.13418	0.450992	0.773648	1.1436	0.472478	2.768
family.Porphyromonadaceae.id.943	Weighted median	9	0.150604	0.298896	0.614355	1.16254	0.647114	2.08849
family.Porphyromonadaceae.id.943	Weighted mode	9	0.0490621	0.43728	0.91343	1.05029	0.445746	2.47473
family.Prevotellaceae.id.960	Inverse variance weighted	16	-0.158999	0.135842	0.241811	0.852997	0.653606	1.11321
family.Prevotellaceae.id.960	MR Egger	16	-0.0145672	0.497105	0.977036	0.985538	0.371988	2.61107
family.Prevotellaceae.id.960	Simple mode	16	-0.353238	0.341519	0.317378	0.70241	0.359653	1.37182
family.Prevotellaceae.id.960	Weighted median	16	-0.2931	0.183392	0.109995	0.745948	0.520718	1.0686
family.Prevotellaceae.id.960	Weighted mode	16	-0.346515	0.32813	0.307667	0.707148	0.371707	1.3453
family.Rhodospirillaceae.id.2717	Inverse variance weighted	14	0.0350371	0.109366	0.748692	1.03566	0.835838	1.28325
family.Rhodospirillaceae.id.2717	MR Egger	14	0.208033	0.460615	0.659581	1.23125	0.499188	3.03691
family.Rhodospirillaceae.id.2717	Simple mode	14	0.159429	0.254531	0.541919	1.17284	0.712161	1.93152
family.Rhodospirillaceae.id.2717	Weighted median	14	0.107605	0.156475	0.491656	1.11361	0.819478	1.51331
family.Rhodospirillaceae.id.2717	Weighted mode	14	0.0842573	0.224505	0.713487	1.08791	0.700632	1.68925
family.Rikenellaceae.id.967	Inverse variance weighted	16	0.0881339	0.148724	0.553448	1.09213	0.815981	1.46175
family.Rikenellaceae.id.967	MR Egger	16	0.180403	0.471744	0.707894	1.1977	0.475108	3.01929
family.Rikenellaceae.id.967	Simple mode	16	-0.3726	0.414502	0.382904	0.688941	0.305739	1.55243
family.Rikenellaceae.id.967	Weighted median	16	0.017142	0.206733	0.933916	1.01729	0.678375	1.52553
family.Rikenellaceae.id.967	Weighted mode	16	-0.400874	0.423563	0.358925	0.669734	0.291984	1.5362
family.Ruminococcaceae.id.2050	Inverse variance weighted	10	0.0253293	0.168272	0.88035	1.02565	0.737504	1.42638
family.Ruminococcaceae.id.2050	MR Egger	10	0.424971	0.364121	0.276773	1.52955	0.749232	3.12254
family.Ruminococcaceae.id.2050	Simple mode	10	0.202914	0.342801	0.568468	1.22497	0.625642	2.3984
family.Ruminococcaceae.id.2050	Weighted median	10	0.187901	0.227025	0.407859	1.20671	0.773316	1.88301
family.Ruminococcaceae.id.2050	Weighted mode	10	0.247148	0.271481	0.386361	1.28037	0.752048	2.17984
family.Streptococcaceae.id.1850	Inverse variance weighted	11	0.121011	0.176456	0.492849	1.12864	0.798642	1.59498
family.Streptococcaceae.id.1850	MR Egger	11	-0.377168	0.730206	0.61794	0.685801	0.163921	2.86921
family.Streptococcaceae.id.1850	Simple mode	11	0.279287	0.34476	0.436741	1.32219	0.672709	2.59871
family.Streptococcaceae.id.1850	Weighted median	11	0.22154	0.229204	0.333764	1.248	0.796363	1.95576
family.Streptococcaceae.id.1850	Weighted mode	11	0.270444	0.329732	0.431222	1.31055	0.686718	2.50107
family.Veillonellaceae.id.2172	Inverse variance weighted	18	0.102664	0.118761	0.387333	1.10812	0.878002	1.39855
family.Veillonellaceae.id.2172	MR Egger	18	0.0800955	0.241378	0.744328	1.08339	0.675025	1.7388
family.Veillonellaceae.id.2172	Simple mode	18	0.396008	0.302034	0.207247	1.48588	0.822029	2.68584
family.Veillonellaceae.id.2172	Weighted median	18	0.15734	0.17289	0.362791	1.17039	0.833998	1.64247
family.Veillonellaceae.id.2172	Weighted mode	18	0.28449	0.249244	0.269522	1.32908	0.81544	2.16627
family.Verrucomicrobiaceae.id.4036	Inverse variance weighted	11	0.165343	0.187589	0.378095	1.1798	0.816825	1.70406
family.Verrucomicrobiaceae.id.4036	MR Egger	11	1.34169	0.50034	0.025142	3.8255	1.43479	10.1997
family.Verrucomicrobiaceae.id.4036	Simple mode	11	0.225709	0.345333	0.528113	1.25321	0.6369	2.46591
family.Verrucomicrobiaceae.id.4036	Weighted median	11	0.248328	0.200494	0.215501	1.28188	0.865334	1.89894
family.Verrucomicrobiaceae.id.4036	Weighted mode	11	0.218911	0.329971	0.522057	1.24472	0.651921	2.37656
family.Victivallaceae.id.2255	Inverse variance weighted	11	-0.0083237	0.0886873	0.925225	0.991711	0.833476	1.17999
family.Victivallaceae.id.2255	MR Egger	11	0.306201	0.42084	0.485359	1.35825	0.595326	3.0989
family.Victivallaceae.id.2255	Simple mode	11	0.137245	0.206058	0.520448	1.14711	0.765957	1.71793
family.Victivallaceae.id.2255	Weighted median	11	0.00583419	0.116582	0.960088	1.00585	0.800381	1.26407
family.Victivallaceae.id.2255	Weighted mode	11	0.12243	0.192562	0.539186	1.13024	0.774924	1.64848
genus.Actinomyces.id.423	Inverse variance weighted	7	-0.157851	0.14042	0.260954	0.853977	0.648513	1.12454
genus.Actinomyces.id.423	MR Egger	7	-0.239805	0.342044	0.514522	0.786781	0.402439	1.53818
genus.Actinomyces.id.423	Simple mode	7	0.0278526	0.25627	0.916996	1.02824	0.622235	1.69917
genus.Actinomyces.id.423	Weighted median	7	-0.0460321	0.183906	0.802354	0.955011	0.665985	1.36947
genus.Actinomyces.id.423	Weighted mode	7	-0.00744091	0.231169	0.975366	0.992587	0.630948	1.56151
genus.Adlercreutzia.id.812	Inverse variance weighted	8	0.127731	0.150656	0.396533	1.13625	0.84573	1.52656
genus.Adlercreutzia.id.812	MR Egger	8	0.977069	0.674032	0.197352	2.65666	0.708905	9.95596
genus.Adlercreutzia.id.812	Simple mode	8	0.299705	0.341444	0.409189	1.34946	0.691063	2.63514
genus.Adlercreutzia.id.812	Weighted median	8	0.165097	0.203567	0.417354	1.17951	0.791446	1.75784
genus.Adlercreutzia.id.812	Weighted mode	8	0.304688	0.311702	0.360887	1.3562	0.736205	2.49833
genus.Akkermansia.id.4037	Inverse variance weighted	11	0.165705	0.187488	0.376795	1.18022	0.817282	1.70434
genus.Akkermansia.id.4037	MR Egger	11	1.34561	0.498822	0.0244912	3.84051	1.44472	10.2093
genus.Akkermansia.id.4037	Simple mode	11	0.230651	0.31299	0.478099	1.25942	0.681943	2.32591
genus.Akkermansia.id.4037	Weighted median	11	0.248977	0.210211	0.236249	1.28271	0.849561	1.93671
genus.Akkermansia.id.4037	Weighted mode	11	0.223861	0.322044	0.50281	1.2509	0.665414	2.35153
genus.Alistipes.id.968	Inverse variance weighted	12	-0.0635741	0.188806	0.736331	0.938405	0.648149	1.35864
genus.Alistipes.id.968	MR Egger	12	1.026	0.898432	0.280067	2.78987	0.479539	16.231
genus.Alistipes.id.968	Simple mode	12	0.0156848	0.404574	0.969769	1.01581	0.459654	2.24488
genus.Alistipes.id.968	Weighted median	12	0.00484021	0.243894	0.984167	1.00485	0.62301	1.62072
genus.Alistipes.id.968	Weighted mode	12	-0.0561212	0.383201	0.886213	0.945425	0.446108	2.00361
genus.Allisonella.id.2174	Inverse variance weighted	8	-0.0634515	0.0891199	0.476478	0.93852	0.788103	1.11764
genus.Allisonella.id.2174	MR Egger	8	-0.639557	0.602984	0.329664	0.527526	0.161798	1.71994
genus.Allisonella.id.2174	Simple mode	8	0.0322414	0.179896	0.86284	1.03277	0.725891	1.46938
genus.Allisonella.id.2174	Weighted median	8	-0.00604398	0.112404	0.957118	0.993974	0.797434	1.23896
genus.Allisonella.id.2174	Weighted mode	8	0.0236406	0.179089	0.898695	1.02392	0.720814	1.45449
genus.Alloprevotella.id.961	Inverse variance weighted	5	-0.152848	0.124761	0.220525	0.85826	0.672079	1.09602
genus.Alloprevotella.id.961	MR Egger	5	1.49804	0.98194	0.224529	4.47292	0.652751	30.6504
genus.Alloprevotella.id.961	Simple mode	5	-0.310591	0.226243	0.241744	0.733014	0.470468	1.14207
genus.Alloprevotella.id.961	Weighted median	5	-0.184766	0.158154	0.242699	0.831299	0.609725	1.13339
genus.Alloprevotella.id.961	Weighted mode	5	-0.286562	0.225466	0.272622	0.75084	0.482644	1.16807
genus.Anaerofilum.id.2053	Inverse variance weighted	10	-0.284722	0.130854	0.0295644	0.752223	0.582052	0.972147
genus.Anaerofilum.id.2053	MR Egger	10	-0.281246	0.768079	0.723734	0.754843	0.167515	3.4014
genus.Anaerofilum.id.2053	Simple mode	10	-0.052529	0.234494	0.827752	0.948827	0.599213	1.50242
genus.Anaerofilum.id.2053	Weighted median	10	-0.126051	0.150881	0.403474	0.88157	0.65588	1.18492
genus.Anaerofilum.id.2053	Weighted mode	10	-0.0468563	0.187105	0.80788	0.954225	0.661277	1.37695
genus.Anaerostipes.id.1991	Inverse variance weighted	13	0.114046	0.252129	0.651031	1.1208	0.683775	1.83715
genus.Anaerostipes.id.1991	MR Egger	13	1.75153	0.809415	0.053337	5.7634	1.17948	28.1622
genus.Anaerostipes.id.1991	Simple mode	13	-0.168452	0.381901	0.666991	0.844972	0.399725	1.78617
genus.Anaerostipes.id.1991	Weighted median	13	-0.086998	0.248095	0.725841	0.916679	0.563682	1.49073
genus.Anaerostipes.id.1991	Weighted mode	13	-0.178645	0.346325	0.615344	0.836403	0.424246	1.64897
genus.Anaerotruncus.id.2054	Inverse variance weighted	13	0.0715995	0.255238	0.779078	1.07423	0.651377	1.77157
genus.Anaerotruncus.id.2054	MR Egger	13	0.800432	0.738553	0.301644	2.2265	0.523545	9.46874
genus.Anaerotruncus.id.2054	Simple mode	13	0.319495	0.496465	0.53198	1.37643	0.520182	3.64212
genus.Anaerotruncus.id.2054	Weighted median	13	0.324328	0.260993	0.21399	1.3831	0.829262	2.30683
genus.Anaerotruncus.id.2054	Weighted mode	13	0.437795	0.344126	0.227404	1.54929	0.789235	3.04129
genus.Bacteroides.id.918	Inverse variance weighted	8	0.130278	0.237307	0.583015	1.13915	0.71545	1.81376
genus.Bacteroides.id.918	MR Egger	8	-0.551595	1.32599	0.691888	0.57603	0.0428291	7.74731
genus.Bacteroides.id.918	Simple mode	8	0.080022	0.44886	0.863554	1.08331	0.449445	2.61114
genus.Bacteroides.id.918	Weighted median	8	0.102572	0.280416	0.714525	1.10802	0.639516	1.91974
genus.Bacteroides.id.918	Weighted mode	8	0.108124	0.405042	0.797205	1.11419	0.503708	2.46454
genus.Barnesiella.id.944	Inverse variance weighted	12	0.122487	0.164491	0.456488	1.1303	0.8188	1.56032
genus.Barnesiella.id.944	MR Egger	12	0.0510365	0.707748	0.943935	1.05236	0.262856	4.2132
genus.Barnesiella.id.944	Simple mode	12	0.504993	0.43842	0.273804	1.65697	0.701657	3.91297
genus.Barnesiella.id.944	Weighted median	12	0.220621	0.218309	0.312213	1.24685	0.812804	1.91268
genus.Barnesiella.id.944	Weighted mode	12	0.476973	0.397238	0.255077	1.61119	0.739624	3.5098
genus.Bifidobacterium.id.436	Inverse variance weighted	12	-0.0862891	0.134179	0.520165	0.917329	0.705196	1.19327
genus.Bifidobacterium.id.436	MR Egger	12	-0.353923	0.333526	0.313575	0.701929	0.365082	1.34957
genus.Bifidobacterium.id.436	Simple mode	12	-0.00831548	0.301523	0.978493	0.991719	0.549195	1.79081
genus.Bifidobacterium.id.436	Weighted median	12	-0.105368	0.186853	0.572817	0.899994	0.624004	1.29805
genus.Bifidobacterium.id.436	Weighted mode	12	-0.186667	0.216825	0.407662	0.82972	0.542458	1.2691
genus.Bilophila.id.3170	Inverse variance weighted	13	0.161587	0.170074	0.342062	1.17537	0.842183	1.64039
genus.Bilophila.id.3170	MR Egger	13	-0.778752	0.82803	0.367162	0.458978	0.0905647	2.32608
genus.Bilophila.id.3170	Simple mode	13	0.517922	0.406712	0.226978	1.67854	0.756363	3.72504
genus.Bilophila.id.3170	Weighted median	13	0.26931	0.223088	0.227359	1.30906	0.845402	2.02701
genus.Bilophila.id.3170	Weighted mode	13	0.53224	0.420988	0.23014	1.70274	0.7461	3.88598
genus.Blautia.id.1992	Inverse variance weighted	12	-0.0452021	0.177889	0.799417	0.955804	0.674445	1.35454
genus.Blautia.id.1992	MR Egger	12	-0.742456	0.46066	0.138099	0.475944	0.192945	1.17402
genus.Blautia.id.1992	Simple mode	12	-0.447453	0.440932	0.332008	0.639254	0.269367	1.51706
genus.Blautia.id.1992	Weighted median	12	-0.185932	0.237998	0.434665	0.83033	0.52079	1.32385
genus.Blautia.id.1992	Weighted mode	12	-0.40367	0.387769	0.320214	0.667865	0.312329	1.42812
genus.Butyricicoccus.id.2055	Inverse variance weighted	8	-0.259466	0.24085	0.281349	0.771463	0.481171	1.23689
genus.Butyricicoccus.id.2055	MR Egger	8	0.113944	0.477516	0.819342	1.12069	0.439557	2.8573
genus.Butyricicoccus.id.2055	Simple mode	8	0.0636576	0.325294	0.85041	1.06573	0.563314	2.01624
genus.Butyricicoccus.id.2055	Weighted median	8	0.00925561	0.250164	0.970486	1.0093	0.618124	1.64802
genus.Butyricicoccus.id.2055	Weighted mode	8	0.0719249	0.289875	0.81116	1.07457	0.608821	1.89663
genus.Butyricimonas.id.945	Inverse variance weighted	13	-0.0521631	0.14293	0.715144	0.949174	0.717268	1.25606
genus.Butyricimonas.id.945	MR Egger	13	0.10056	0.528004	0.852424	1.10579	0.392849	3.11257
genus.Butyricimonas.id.945	Simple mode	13	-0.105271	0.328996	0.754489	0.900081	0.472318	1.71525
genus.Butyricimonas.id.945	Weighted median	13	-0.0791994	0.187714	0.673087	0.923856	0.639468	1.33472
genus.Butyricimonas.id.945	Weighted mode	13	-0.172932	0.299068	0.573795	0.841195	0.468085	1.51171
genus.Butyrivibrio.id.1993	Inverse variance weighted	15	-0.0955476	0.0747488	0.201161	0.908875	0.785013	1.05228
genus.Butyrivibrio.id.1993	MR Egger	15	-0.156301	0.332852	0.646433	0.855302	0.445441	1.64229
genus.Butyrivibrio.id.1993	Simple mode	15	-0.284337	0.169383	0.11539	0.752513	0.539923	1.04881
genus.Butyrivibrio.id.1993	Weighted median	15	-0.141986	0.0958007	0.138313	0.867633	0.719099	1.04685
genus.Butyrivibrio.id.1993	Weighted mode	15	-0.255146	0.150992	0.113203	0.774803	0.576321	1.04164
genus.CandidatusSoleaferrea.id.11350	Inverse variance weighted	9	0.108943	0.153251	0.477159	1.1151	0.825779	1.50578
genus.CandidatusSoleaferrea.id.11350	MR Egger	9	-0.326293	1.6641	0.85012	0.721594	0.0276554	18.8281
genus.CandidatusSoleaferrea.id.11350	Simple mode	9	0.296582	0.29587	0.345499	1.34525	0.753276	2.40245
genus.CandidatusSoleaferrea.id.11350	Weighted median	9	0.207879	0.174326	0.233078	1.23106	0.874764	1.73249
genus.CandidatusSoleaferrea.id.11350	Weighted mode	9	0.301796	0.281115	0.314328	1.35229	0.779432	2.34617
genus.Catenibacterium.id.2153	Inverse variance weighted	4	0.170461	0.134301	0.204354	1.18585	0.911404	1.54294
genus.Catenibacterium.id.2153	MR Egger	4	-0.244436	1.68245	0.897806	0.783146	0.0289542	21.1824
genus.Catenibacterium.id.2153	Simple mode	4	0.0824827	0.207564	0.717669	1.08598	0.723002	1.63119
genus.Catenibacterium.id.2153	Weighted median	4	0.129186	0.157888	0.413234	1.1379	0.835042	1.55061
genus.Catenibacterium.id.2153	Weighted mode	4	0.0836643	0.207265	0.713514	1.08726	0.724281	1.63216
genus.ChristensenellaceaeR.7group.id.11283	Inverse variance weighted	8	-0.151933	0.217971	0.485783	0.859046	0.560371	1.31691
genus.ChristensenellaceaeR.7group.id.11283	MR Egger	8	0.193139	0.767409	0.809689	1.21305	0.269555	5.45897
genus.ChristensenellaceaeR.7group.id.11283	Simple mode	8	-0.392792	0.459603	0.421038	0.675169	0.274278	1.66201
genus.ChristensenellaceaeR.7group.id.11283	Weighted median	8	-0.274298	0.278585	0.324816	0.760106	0.440289	1.31223
genus.ChristensenellaceaeR.7group.id.11283	Weighted mode	8	-0.411223	0.4341	0.375032	0.662839	0.283071	1.55211
genus.Clostridiuminnocuumgroup.id.14397	Inverse variance weighted	8	-0.143922	0.09963	0.148581	0.865955	0.712342	1.05269
genus.Clostridiuminnocuumgroup.id.14397	MR Egger	8	-0.254314	0.500352	0.629405	0.775448	0.290834	2.06757
genus.Clostridiuminnocuumgroup.id.14397	Simple mode	8	-0.0533281	0.181543	0.777468	0.948069	0.664213	1.35323
genus.Clostridiuminnocuumgroup.id.14397	Weighted median	8	-0.0887657	0.123501	0.472297	0.91506	0.718329	1.16567
genus.Clostridiuminnocuumgroup.id.14397	Weighted mode	8	-0.0494879	0.19446	0.806432	0.951717	0.650099	1.39327
genus.Clostridiumsensustricto1.id.1873	Inverse variance weighted	6	0.122457	0.179241	0.494483	1.13027	0.795444	1.60604
genus.Clostridiumsensustricto1.id.1873	MR Egger	6	0.12362	0.528612	0.826577	1.13159	0.401536	3.18897
genus.Clostridiumsensustricto1.id.1873	Simple mode	6	0.310482	0.343554	0.407567	1.36408	0.695667	2.67473
genus.Clostridiumsensustricto1.id.1873	Weighted median	6	0.229428	0.236491	0.33198	1.25788	0.791287	1.99961
genus.Clostridiumsensustricto1.id.1873	Weighted mode	6	0.267571	0.320891	0.442373	1.30679	0.696717	2.45105
genus.Collinsella.id.815	Inverse variance weighted	9	-0.138657	0.227286	0.541824	0.870526	0.557586	1.3591
genus.Collinsella.id.815	MR Egger	9	-0.673657	0.88314	0.470503	0.509841	0.0903007	2.87858
genus.Collinsella.id.815	Simple mode	9	0.173979	0.479726	0.726251	1.19003	0.464737	3.04725
genus.Collinsella.id.815	Weighted median	9	-0.0756698	0.273779	0.782248	0.927122	0.542115	1.58556
genus.Collinsella.id.815	Weighted mode	9	0.191374	0.462737	0.690053	1.21091	0.488903	2.99918
genus.Coprobacter.id.949	Inverse variance weighted	11	-0.131109	0.113079	0.246274	0.877122	0.702757	1.09475
genus.Coprobacter.id.949	MR Egger	11	0.232022	0.442138	0.61242	1.26115	0.530164	3
genus.Coprobacter.id.949	Simple mode	11	-0.0800869	0.23965	0.745144	0.923036	0.577065	1.47643
genus.Coprobacter.id.949	Weighted median	11	-0.110983	0.147401	0.451493	0.894954	0.670394	1.19473
genus.Coprobacter.id.949	Weighted mode	11	-0.0708317	0.249257	0.782076	0.931619	0.571566	1.51848
genus.Coprococcus1.id.11301	Inverse variance weighted	12	0.0223778	0.172662	0.896879	1.02263	0.72903	1.43447
genus.Coprococcus1.id.11301	MR Egger	12	0.290787	0.448934	0.53175	1.33748	0.554813	3.22424
genus.Coprococcus1.id.11301	Simple mode	12	0.167016	0.352262	0.644684	1.18177	0.592492	2.35714
genus.Coprococcus1.id.11301	Weighted median	12	0.161001	0.22307	0.470447	1.17469	0.758649	1.81887
genus.Coprococcus1.id.11301	Weighted mode	12	0.184484	0.294108	0.543285	1.2026	0.675726	2.14028
genus.Coprococcus2.id.11302	Inverse variance weighted	8	-0.0364938	0.224352	0.870784	0.964164	0.621124	1.49666
genus.Coprococcus2.id.11302	MR Egger	8	-2.40239	1.64165	0.193689	0.0905018	0.00362456	2.25974
genus.Coprococcus2.id.11302	Simple mode	8	-0.247634	0.446934	0.596777	0.780646	0.325099	1.87453
genus.Coprococcus2.id.11302	Weighted median	8	-0.0627971	0.238482	0.792303	0.939134	0.588475	1.49874
genus.Coprococcus2.id.11302	Weighted mode	8	-0.184911	0.423515	0.675545	0.831178	0.362402	1.90633
genus.Coprococcus3.id.11303	Inverse variance weighted	8	-0.242762	0.226052	0.282857	0.784458	0.503675	1.22177
genus.Coprococcus3.id.11303	MR Egger	8	0.305046	1.36418	0.830478	1.35669	0.0935987	19.6648
genus.Coprococcus3.id.11303	Simple mode	8	-0.186871	0.46558	0.700116	0.82955	0.333068	2.0661
genus.Coprococcus3.id.11303	Weighted median	8	-0.178633	0.286005	0.532247	0.836413	0.477494	1.46512
genus.Coprococcus3.id.11303	Weighted mode	8	-0.193194	0.422302	0.661188	0.824322	0.360268	1.88611
genus.DefluviitaleaceaeUCG011.id.11287	Inverse variance weighted	9	-0.0259815	0.144144	0.856959	0.974353	0.734545	1.29245
genus.DefluviitaleaceaeUCG011.id.11287	MR Egger	9	0.451164	0.521033	0.415232	1.57014	0.565492	4.35963
genus.DefluviitaleaceaeUCG011.id.11287	Simple mode	9	-0.280344	0.326749	0.415867	0.755524	0.398211	1.43345
genus.DefluviitaleaceaeUCG011.id.11287	Weighted median	9	-0.103253	0.186303	0.579427	0.901899	0.625999	1.2994
genus.DefluviitaleaceaeUCG011.id.11287	Weighted mode	9	-0.275838	0.306051	0.393764	0.758936	0.416571	1.38268
genus.Desulfovibrio.id.3173	Inverse variance weighted	10	0.0108827	0.141197	0.938564	1.01094	0.766544	1.33326
genus.Desulfovibrio.id.3173	MR Egger	10	0.353783	0.417455	0.421359	1.42445	0.628494	3.22843
genus.Desulfovibrio.id.3173	Simple mode	10	-0.294429	0.299257	0.350888	0.744957	0.41438	1.33925
genus.Desulfovibrio.id.3173	Weighted median	10	0.00673927	0.194887	0.972414	1.00676	0.687125	1.47509
genus.Desulfovibrio.id.3173	Weighted mode	10	-0.277434	0.303783	0.384916	0.757725	0.41776	1.37435
genus.Dialister.id.2183	Inverse variance weighted	10	-0.259085	0.157559	0.100101	0.771757	0.566713	1.05099
genus.Dialister.id.2183	MR Egger	10	-0.354328	0.624998	0.586314	0.701645	0.206114	2.38851
genus.Dialister.id.2183	Simple mode	10	-0.135418	0.283988	0.644838	0.873351	0.500557	1.52379
genus.Dialister.id.2183	Weighted median	10	-0.224992	0.199603	0.25966	0.798523	0.539985	1.18085
genus.Dialister.id.2183	Weighted mode	10	-0.135418	0.295976	0.658135	0.873351	0.488932	1.56002
genus.Dorea.id.1997	Inverse variance weighted	10	0.418465	0.193943	0.0309532	1.51963	1.03908	2.22241
genus.Dorea.id.1997	MR Egger	10	0.399214	0.552016	0.490163	1.49065	0.505232	4.39807
genus.Dorea.id.1997	Simple mode	10	0.530941	0.407667	0.225123	1.70053	0.764842	3.78092
genus.Dorea.id.1997	Weighted median	10	0.423289	0.267673	0.113794	1.52698	0.903617	2.58036
genus.Dorea.id.1997	Weighted mode	10	0.416078	0.387989	0.311455	1.516	0.708659	3.24312
genus.Eggerthella.id.819	Inverse variance weighted	9	-0.068615	0.110142	0.533306	0.933686	0.752395	1.15866
genus.Eggerthella.id.819	MR Egger	9	-0.180671	0.49414	0.725442	0.83471	0.316895	2.19865
genus.Eggerthella.id.819	Simple mode	9	-0.193082	0.220574	0.40689	0.824414	0.535044	1.27029
genus.Eggerthella.id.819	Weighted median	9	-0.148044	0.142273	0.298078	0.862393	0.652529	1.13975
genus.Eggerthella.id.819	Weighted mode	9	-0.18698	0.193504	0.3622	0.82946	0.567651	1.21202
genus.Eisenbergiella.id.11304	Inverse variance weighted	11	0.0726064	0.103275	0.482032	1.07531	0.878259	1.31656
genus.Eisenbergiella.id.11304	MR Egger	11	0.819692	0.764564	0.311578	2.2698	0.507198	10.1578
genus.Eisenbergiella.id.11304	Simple mode	11	-0.145871	0.23628	0.550792	0.864269	0.543905	1.37333
genus.Eisenbergiella.id.11304	Weighted median	11	0.0694082	0.149402	0.642236	1.07187	0.79978	1.43654
genus.Eisenbergiella.id.11304	Weighted mode	11	-0.124894	0.218066	0.579473	0.882591	0.575623	1.35326
genus.Enterorhabdus.id.820	Inverse variance weighted	6	-0.00356162	0.164843	0.982762	0.996445	0.721333	1.37648
genus.Enterorhabdus.id.820	MR Egger	6	0.0655611	0.445677	0.890166	1.06776	0.445764	2.55765
genus.Enterorhabdus.id.820	Simple mode	6	0.0210396	0.339621	0.953003	1.02126	0.524863	1.98714
genus.Enterorhabdus.id.820	Weighted median	6	0.0570334	0.215937	0.791687	1.05869	0.693362	1.61651
genus.Enterorhabdus.id.820	Weighted mode	6	0.0838372	0.264286	0.763894	1.08745	0.647807	1.82547
genus.Erysipelatoclostridium.id.11381	Inverse variance weighted	15	-0.13342	0.114465	0.243778	0.875098	0.699234	1.09519
genus.Erysipelatoclostridium.id.11381	MR Egger	15	-0.036704	0.448039	0.935957	0.963961	0.400573	2.31973
genus.Erysipelatoclostridium.id.11381	Simple mode	15	-0.093999	0.240878	0.702236	0.910284	0.567724	1.45954
genus.Erysipelatoclostridium.id.11381	Weighted median	15	-0.0863687	0.147737	0.55881	0.917256	0.686648	1.22531
genus.Erysipelatoclostridium.id.11381	Weighted mode	15	-0.0981509	0.219281	0.661287	0.906512	0.589818	1.39325
genus.ErysipelotrichaceaeUCG003.id.11384	Inverse variance weighted	16	-0.143268	0.130699	0.273003	0.866521	0.670697	1.11952
genus.ErysipelotrichaceaeUCG003.id.11384	MR Egger	16	0.0256838	0.357656	0.943768	1.02602	0.508993	2.06822
genus.ErysipelotrichaceaeUCG003.id.11384	Simple mode	16	0.0744556	0.333423	0.826309	1.0773	0.560429	2.07086
genus.ErysipelotrichaceaeUCG003.id.11384	Weighted median	16	-0.0831721	0.188273	0.65866	0.920193	0.636235	1.33088
genus.ErysipelotrichaceaeUCG003.id.11384	Weighted mode	16	0.112667	0.33066	0.73803	1.11926	0.58542	2.1399
genus.Escherichia.Shigella.id.3504	Inverse variance weighted	10	0.00453578	0.167524	0.9784	1.00455	0.723386	1.39498
genus.Escherichia.Shigella.id.3504	MR Egger	10	-0.203517	0.522283	0.70695	0.815856	0.293114	2.27086
genus.Escherichia.Shigella.id.3504	Simple mode	10	0.166048	0.357171	0.653047	1.18063	0.586251	2.37763
genus.Escherichia.Shigella.id.3504	Weighted median	10	0.0979161	0.21977	0.65593	1.10287	0.71689	1.69667
genus.Escherichia.Shigella.id.3504	Weighted mode	10	0.166048	0.355998	0.651992	1.18063	0.5876	2.37217
genus.Eubacteriumbrachygroup.id.11296	Inverse variance weighted	10	-0.00862578	0.107473	0.93603	0.991411	0.803103	1.22387
genus.Eubacteriumbrachygroup.id.11296	MR Egger	10	0.180148	0.452819	0.701156	1.19739	0.492936	2.9086
genus.Eubacteriumbrachygroup.id.11296	Simple mode	10	-0.206632	0.206531	0.343212	0.813318	0.542572	1.21917
genus.Eubacteriumbrachygroup.id.11296	Weighted median	10	-0.152846	0.133256	0.25138	0.858262	0.660982	1.11442
genus.Eubacteriumbrachygroup.id.11296	Weighted mode	10	-0.206632	0.191211	0.307957	0.813318	0.559112	1.1831
genus.Eubacteriumcoprostanoligenesgroup.id.11375	Inverse variance weighted	12	0.331849	0.197633	0.0931286	1.39354	0.946002	2.05281
genus.Eubacteriumcoprostanoligenesgroup.id.11375	MR Egger	12	0.164992	0.790911	0.838941	1.17938	0.250275	5.55766
genus.Eubacteriumcoprostanoligenesgroup.id.11375	Simple mode	12	-0.155655	0.480353	0.751984	0.855855	0.333822	2.19424
genus.Eubacteriumcoprostanoligenesgroup.id.11375	Weighted median	12	-0.00530548	0.261326	0.983802	0.994709	0.596006	1.66013
genus.Eubacteriumcoprostanoligenesgroup.id.11375	Weighted mode	12	-0.195921	0.445657	0.668723	0.822077	0.343211	1.96908
genus.Eubacteriumeligensgroup.id.14372	Inverse variance weighted	6	0.20331	0.280269	0.468201	1.22545	0.7075	2.12259
genus.Eubacteriumeligensgroup.id.14372	MR Egger	6	0.0719425	1.16968	0.953907	1.07459	0.10854	10.6389
genus.Eubacteriumeligensgroup.id.14372	Simple mode	6	0.513637	0.491736	0.344083	1.67136	0.637523	4.38172
genus.Eubacteriumeligensgroup.id.14372	Weighted median	6	0.312309	0.293735	0.287676	1.36658	0.768426	2.43033
genus.Eubacteriumeligensgroup.id.14372	Weighted mode	6	0.477127	0.460667	0.347798	1.61144	0.65326	3.97504
genus.Eubacteriumfissicatenagroup.id.14373	Inverse variance weighted	9	-0.0209418	0.104538	0.841225	0.979276	0.797848	1.20196
genus.Eubacteriumfissicatenagroup.id.14373	MR Egger	9	0.250964	0.571539	0.673823	1.28526	0.419264	3.94
genus.Eubacteriumfissicatenagroup.id.14373	Simple mode	9	-0.175472	0.247115	0.497826	0.839061	0.516946	1.36189
genus.Eubacteriumfissicatenagroup.id.14373	Weighted median	9	-0.105787	0.138615	0.445361	0.899616	0.685591	1.18045
genus.Eubacteriumfissicatenagroup.id.14373	Weighted mode	9	-0.194611	0.270102	0.491726	0.823155	0.484804	1.39765
genus.Eubacteriumhalliigroup.id.11338	Inverse variance weighted	14	-0.0438181	0.174628	0.801874	0.957128	0.67971	1.34777
genus.Eubacteriumhalliigroup.id.11338	MR Egger	14	0.124118	0.373993	0.745709	1.13215	0.543945	2.35642
genus.Eubacteriumhalliigroup.id.11338	Simple mode	14	-0.172605	0.328158	0.607758	0.84147	0.442287	1.60093
genus.Eubacteriumhalliigroup.id.11338	Weighted median	14	-0.176636	0.19765	0.371493	0.838085	0.568912	1.23461
genus.Eubacteriumhalliigroup.id.11338	Weighted mode	14	-0.299173	0.284158	0.311591	0.741431	0.424806	1.29405
genus.Eubacteriumnodatumgroup.id.11297	Inverse variance weighted	11	0.119572	0.0814104	0.141898	1.12701	0.960797	1.32199
genus.Eubacteriumnodatumgroup.id.11297	MR Egger	11	-0.41172	0.362567	0.285471	0.66251	0.325514	1.34839
genus.Eubacteriumnodatumgroup.id.11297	Simple mode	11	0.104928	0.156406	0.5175	1.11063	0.817398	1.50906
genus.Eubacteriumnodatumgroup.id.11297	Weighted median	11	0.113112	0.100842	0.262002	1.11976	0.918936	1.36446
genus.Eubacteriumnodatumgroup.id.11297	Weighted mode	11	0.0920677	0.152533	0.559557	1.09644	0.813103	1.47851
genus.Eubacteriumoxidoreducensgroup.id.11339	Inverse variance weighted	5	-0.121757	0.174267	0.484751	0.885363	0.62919	1.24584
genus.Eubacteriumoxidoreducensgroup.id.11339	MR Egger	5	-0.851623	0.611042	0.257702	0.426722	0.12883	1.41343
genus.Eubacteriumoxidoreducensgroup.id.11339	Simple mode	5	-0.132712	0.26491	0.642705	0.875718	0.521037	1.47184
genus.Eubacteriumoxidoreducensgroup.id.11339	Weighted median	5	-0.0624179	0.204387	0.760069	0.93949	0.629382	1.40239
genus.Eubacteriumoxidoreducensgroup.id.11339	Weighted mode	5	-0.101072	0.254849	0.711914	0.903868	0.548495	1.48949
genus.Eubacteriumrectalegroup.id.14374	Inverse variance weighted	8	-0.205519	0.265175	0.43832	0.814224	0.484198	1.3692
genus.Eubacteriumrectalegroup.id.14374	MR Egger	8	0.693527	0.97442	0.50335	2.00076	0.296314	13.5095
genus.Eubacteriumrectalegroup.id.14374	Simple mode	8	-0.0268275	0.390584	0.947161	0.973529	0.45277	2.09325
genus.Eubacteriumrectalegroup.id.14374	Weighted median	8	-0.0835573	0.270608	0.757492	0.919838	0.541209	1.56336
genus.Eubacteriumrectalegroup.id.14374	Weighted mode	8	-0.0688835	0.353705	0.851122	0.933435	0.466664	1.86709
genus.Eubacteriumruminantiumgroup.id.11340	Inverse variance weighted	18	-0.127218	0.110643	0.250226	0.880542	0.708873	1.09378
genus.Eubacteriumruminantiumgroup.id.11340	MR Egger	18	-0.351813	0.376608	0.364105	0.703412	0.336229	1.47158
genus.Eubacteriumruminantiumgroup.id.11340	Simple mode	18	0.11858	0.272734	0.669189	1.1259	0.659694	1.92156
genus.Eubacteriumruminantiumgroup.id.11340	Weighted median	18	0.00989771	0.134377	0.941284	1.00995	0.776094	1.31426
genus.Eubacteriumruminantiumgroup.id.11340	Weighted mode	18	0.10641	0.255293	0.682031	1.11228	0.674378	1.83452
genus.Eubacteriumventriosumgroup.id.11341	Inverse variance weighted	15	-0.158822	0.14471	0.272414	0.853148	0.642458	1.13293
genus.Eubacteriumventriosumgroup.id.11341	MR Egger	15	0.572556	0.647539	0.392646	1.77279	0.498267	6.30745
genus.Eubacteriumventriosumgroup.id.11341	Simple mode	15	0.127311	0.347665	0.719698	1.13577	0.574582	2.24507
genus.Eubacteriumventriosumgroup.id.11341	Weighted median	15	-0.167592	0.194649	0.389242	0.845699	0.577467	1.23852
genus.Eubacteriumventriosumgroup.id.11341	Weighted mode	15	-0.0379707	0.334918	0.911345	0.962741	0.499369	1.85608
genus.Eubacteriumxylanophilumgroup.id.14375	Inverse variance weighted	9	0.0242706	0.238119	0.918815	1.02457	0.642465	1.63392
genus.Eubacteriumxylanophilumgroup.id.14375	MR Egger	9	0.375907	0.745187	0.629435	1.45631	0.338017	6.27437
genus.Eubacteriumxylanophilumgroup.id.14375	Simple mode	9	0.381617	0.495536	0.463368	1.46465	0.55453	3.8685
genus.Eubacteriumxylanophilumgroup.id.14375	Weighted median	9	0.166607	0.244122	0.494939	1.18129	0.732075	1.90615
genus.Eubacteriumxylanophilumgroup.id.14375	Weighted mode	9	0.479798	0.448925	0.316358	1.61575	0.670256	3.89499
genus.Faecalibacterium.id.2057	Inverse variance weighted	10	-0.0441325	0.147521	0.764817	0.956827	0.716575	1.27763
genus.Faecalibacterium.id.2057	MR Egger	10	-0.223453	0.287879	0.459959	0.799753	0.454892	1.40606
genus.Faecalibacterium.id.2057	Simple mode	10	-0.377867	0.349391	0.307599	0.685322	0.345531	1.35926
genus.Faecalibacterium.id.2057	Weighted median	10	-0.0588027	0.202877	0.771935	0.942893	0.633534	1.40331
genus.Faecalibacterium.id.2057	Weighted mode	10	-0.188089	0.236408	0.446733	0.828541	0.52129	1.31689
genus.FamilyXIIIAD3011group.id.11293	Inverse variance weighted	13	-0.0611487	0.195952	0.754996	0.940683	0.640686	1.38115
genus.FamilyXIIIAD3011group.id.11293	MR Egger	13	-1.55041	0.854623	0.0969976	0.212162	0.0397372	1.13276
genus.FamilyXIIIAD3011group.id.11293	Simple mode	13	-0.176613	0.392969	0.661129	0.838104	0.387968	1.8105
genus.FamilyXIIIAD3011group.id.11293	Weighted median	13	-0.112312	0.216073	0.603212	0.893766	0.585192	1.36505
genus.FamilyXIIIAD3011group.id.11293	Weighted mode	13	-0.229501	0.364489	0.540726	0.79493	0.389107	1.62401
genus.FamilyXIIIUCG001.id.11294	Inverse variance weighted	8	0.143034	0.188574	0.448149	1.15377	0.797263	1.66969
genus.FamilyXIIIUCG001.id.11294	MR Egger	8	0.599625	0.600188	0.356337	1.82144	0.561724	5.90615
genus.FamilyXIIIUCG001.id.11294	Simple mode	8	-0.00891792	0.392963	0.982528	0.991122	0.458807	2.14103
genus.FamilyXIIIUCG001.id.11294	Weighted median	8	0.000990911	0.251232	0.996853	1.00099	0.611755	1.63788
genus.FamilyXIIIUCG001.id.11294	Weighted mode	8	-0.0345445	0.39092	0.93206	0.966045	0.448993	2.07852
genus.Flavonifractor.id.2059	Inverse variance weighted	5	-0.157837	0.206663	0.44502	0.853989	0.569557	1.28046
genus.Flavonifractor.id.2059	MR Egger	5	-0.74386	0.86079	0.451063	0.475276	0.0879481	2.56841
genus.Flavonifractor.id.2059	Simple mode	5	-0.307135	0.328982	0.403366	0.735551	0.385992	1.40168
genus.Flavonifractor.id.2059	Weighted median	5	-0.308534	0.271042	0.254985	0.734523	0.431807	1.24946
genus.Flavonifractor.id.2059	Weighted mode	5	-0.303543	0.341949	0.424863	0.738198	0.377659	1.44293
genus.Fusicatenibacter.id.11305	Inverse variance weighted	18	0.0122491	0.143243	0.931854	1.01232	0.76452	1.34045
genus.Fusicatenibacter.id.11305	MR Egger	18	-0.269177	0.536463	0.622668	0.764008	0.266963	2.18647
genus.Fusicatenibacter.id.11305	Simple mode	18	0.268727	0.362077	0.468108	1.3083	0.643429	2.66019
genus.Fusicatenibacter.id.11305	Weighted median	18	0.100178	0.199469	0.61551	1.10537	0.747679	1.63417
genus.Fusicatenibacter.id.11305	Weighted mode	18	0.261959	0.299722	0.394296	1.29947	0.722168	2.33828
genus.Gordonibacter.id.821	Inverse variance weighted	11	0.0793366	0.084424	0.347351	1.08257	0.917471	1.27738
genus.Gordonibacter.id.821	MR Egger	11	-0.317712	0.35756	0.397368	0.727813	0.361126	1.46683
genus.Gordonibacter.id.821	Simple mode	11	-0.0151517	0.191655	0.938547	0.984963	0.676519	1.43403
genus.Gordonibacter.id.821	Weighted median	11	0.0150046	0.121018	0.901326	1.01512	0.800763	1.28685
genus.Gordonibacter.id.821	Weighted mode	11	-0.0151517	0.189246	0.937766	0.984963	0.679721	1.42728
genus.Haemophilus.id.3698	Inverse variance weighted	9	-0.116801	0.128331	0.362743	0.889762	0.691889	1.14423
genus.Haemophilus.id.3698	MR Egger	9	-0.507206	0.281348	0.11442	0.602176	0.346924	1.04523
genus.Haemophilus.id.3698	Simple mode	9	-0.109761	0.255331	0.678629	0.896048	0.543237	1.478
genus.Haemophilus.id.3698	Weighted median	9	-0.109874	0.172007	0.52297	0.895947	0.639538	1.25516
genus.Haemophilus.id.3698	Weighted mode	9	-0.10597	0.207637	0.623578	0.899451	0.598733	1.35121
genus.Holdemanella.id.11393	Inverse variance weighted	11	0.162844	0.10854	0.133532	1.17685	0.951331	1.45584
genus.Holdemanella.id.11393	MR Egger	11	0.0809149	0.313401	0.802072	1.08428	0.586636	2.00407
genus.Holdemanella.id.11393	Simple mode	11	0.0474624	0.203882	0.820617	1.04861	0.703177	1.56373
genus.Holdemanella.id.11393	Weighted median	11	0.0599515	0.146261	0.681883	1.06179	0.797144	1.41428
genus.Holdemanella.id.11393	Weighted mode	11	0.0542225	0.189094	0.780158	1.05572	0.728767	1.52936
genus.Holdemania.id.2157	Inverse variance weighted	14	-0.0726121	0.138687	0.600578	0.929962	0.708619	1.22044
genus.Holdemania.id.2157	MR Egger	14	-0.177915	0.423227	0.681639	0.837013	0.365153	1.91863
genus.Holdemania.id.2157	Simple mode	14	-0.00137296	0.256669	0.995813	0.998628	0.603841	1.65152
genus.Holdemania.id.2157	Weighted median	14	0.0638894	0.163211	0.695462	1.06597	0.774139	1.46783
genus.Holdemania.id.2157	Weighted mode	14	0.0343271	0.220482	0.878668	1.03492	0.671784	1.59436
genus.Howardella.id.2000	Inverse variance weighted	9	0.0172036	0.0875115	0.844151	1.01735	0.856999	1.20771
genus.Howardella.id.2000	MR Egger	9	-0.32198	0.347936	0.38555	0.724713	0.366435	1.43329
genus.Howardella.id.2000	Simple mode	9	-0.131594	0.180652	0.487118	0.876697	0.615284	1.24918
genus.Howardella.id.2000	Weighted median	9	-0.0555287	0.115672	0.631191	0.945985	0.754088	1.18672
genus.Howardella.id.2000	Weighted mode	9	-0.122871	0.168737	0.487267	0.884378	0.635339	1.23103
genus.Hungatella.id.11306	Inverse variance weighted	5	0.0783235	0.133743	0.558127	1.08147	0.832091	1.40559
genus.Hungatella.id.11306	MR Egger	5	-0.279401	0.811141	0.753237	0.756237	0.154241	3.70779
genus.Hungatella.id.11306	Simple mode	5	0.075747	0.224971	0.753269	1.07869	0.69406	1.67647
genus.Hungatella.id.11306	Weighted median	5	0.0633183	0.161092	0.694278	1.06537	0.776916	1.46091
genus.Hungatella.id.11306	Weighted mode	5	0.0561244	0.224196	0.81466	1.05773	0.681608	1.6414
genus.Intestinibacter.id.11345	Inverse variance weighted	15	0.0402023	0.127116	0.751803	1.04102	0.811439	1.33556
genus.Intestinibacter.id.11345	MR Egger	15	0.228476	0.413811	0.590228	1.25668	0.558448	2.82793
genus.Intestinibacter.id.11345	Simple mode	15	-0.135389	0.299874	0.658554	0.873376	0.485226	1.57202
genus.Intestinibacter.id.11345	Weighted median	15	-0.0774666	0.173995	0.656159	0.925458	0.658035	1.30156
genus.Intestinibacter.id.11345	Weighted mode	15	-0.104589	0.288981	0.722814	0.900695	0.511201	1.58695
genus.Intestinimonas.id.2062	Inverse variance weighted	16	0.164468	0.121726	0.176652	1.17877	0.928565	1.49638
genus.Intestinimonas.id.2062	MR Egger	16	0.048365	0.338776	0.888511	1.04955	0.540297	2.03881
genus.Intestinimonas.id.2062	Simple mode	16	0.139021	0.266868	0.610017	1.14915	0.681104	1.93883
genus.Intestinimonas.id.2062	Weighted median	16	0.161342	0.161428	0.31757	1.17509	0.856366	1.61243
genus.Intestinimonas.id.2062	Weighted mode	16	0.11863	0.270249	0.666945	1.12595	0.662948	1.91232
genus.Lachnoclostridium.id.11308	Inverse variance weighted	13	0.0364396	0.193459	0.850596	1.03711	0.709823	1.51531
genus.Lachnoclostridium.id.11308	MR Egger	13	1.07976	0.602386	0.100571	2.94397	0.904006	9.58727
genus.Lachnoclostridium.id.11308	Simple mode	13	-0.253973	0.370777	0.506375	0.775713	0.37505	1.6044
genus.Lachnoclostridium.id.11308	Weighted median	13	-0.0128215	0.238346	0.9571	0.98726	0.618796	1.57513
genus.Lachnoclostridium.id.11308	Weighted mode	13	-0.0686305	0.340401	0.843594	0.933672	0.479114	1.81949
genus.Lachnospira.id.2004	Inverse variance weighted	6	-0.174933	0.276644	0.527165	0.839513	0.488139	1.44382
genus.Lachnospira.id.2004	MR Egger	6	2.38582	1.49953	0.186809	10.8679	0.575075	205.385
genus.Lachnospira.id.2004	Simple mode	6	-0.0659125	0.503563	0.900964	0.936213	0.348926	2.51198
genus.Lachnospira.id.2004	Weighted median	6	-0.0781776	0.33417	0.815027	0.9248	0.480393	1.78032
genus.Lachnospira.id.2004	Weighted mode	6	-0.0590776	0.454444	0.901635	0.942634	0.386823	2.29706
genus.LachnospiraceaeFCS020group.id.11314	Inverse variance weighted	12	-0.0733224	0.174421	0.674211	0.929301	0.660216	1.30806
genus.LachnospiraceaeFCS020group.id.11314	MR Egger	12	0.739068	0.401636	0.0955762	2.09398	0.953001	4.60101
genus.LachnospiraceaeFCS020group.id.11314	Simple mode	12	-0.186639	0.388108	0.640014	0.829743	0.387775	1.77545
genus.LachnospiraceaeFCS020group.id.11314	Weighted median	12	-0.170243	0.212971	0.424073	0.843459	0.555622	1.28041
genus.LachnospiraceaeFCS020group.id.11314	Weighted mode	12	-0.171915	0.372296	0.653245	0.842051	0.405913	1.7468
genus.LachnospiraceaeNC2004group.id.11316	Inverse variance weighted	9	-0.0452675	0.120378	0.706885	0.955742	0.75487	1.21007
genus.LachnospiraceaeNC2004group.id.11316	MR Egger	9	-0.256756	0.489133	0.615847	0.773557	0.296575	2.01767
genus.LachnospiraceaeNC2004group.id.11316	Simple mode	9	0.234616	0.265536	0.402706	1.26442	0.751387	2.12775
genus.LachnospiraceaeNC2004group.id.11316	Weighted median	9	-0.0967374	0.163408	0.553852	0.907794	0.659009	1.2505
genus.LachnospiraceaeNC2004group.id.11316	Weighted mode	9	-0.141249	0.240517	0.573218	0.868273	0.541906	1.3912
genus.LachnospiraceaeND3007group.id.11317	Inverse variance weighted	3	0.113345	0.34099	0.739588	1.12002	0.574075	2.18515
genus.LachnospiraceaeND3007group.id.11317	MR Egger	3	7.32815	5.74402	0.423227	1522.56	0.0196412	1.18027e+08
genus.LachnospiraceaeND3007group.id.11317	Simple mode	3	-0.169568	0.502303	0.767817	0.844029	0.315347	2.25905
genus.LachnospiraceaeND3007group.id.11317	Weighted median	3	-0.16783	0.429254	0.695811	0.845497	0.364522	1.96111
genus.LachnospiraceaeND3007group.id.11317	Weighted mode	3	-0.169568	0.51572	0.773544	0.844029	0.307162	2.31925
genus.LachnospiraceaeNK4A136group.id.11319	Inverse variance weighted	15	0.19953	0.129473	0.123295	1.22083	0.947207	1.57349
genus.LachnospiraceaeNK4A136group.id.11319	MR Egger	15	0.316821	0.258748	0.242513	1.37276	0.82669	2.27953
genus.LachnospiraceaeNK4A136group.id.11319	Simple mode	15	0.0912385	0.310528	0.773208	1.09553	0.59607	2.0135
genus.LachnospiraceaeNK4A136group.id.11319	Weighted median	15	0.187202	0.193571	0.333495	1.20587	0.825145	1.76227
genus.LachnospiraceaeNK4A136group.id.11319	Weighted mode	15	0.239401	0.228767	0.313068	1.27049	0.811411	1.9893
genus.LachnospiraceaeUCG001.id.11321	Inverse variance weighted	13	-0.101888	0.130329	0.434347	0.903131	0.699539	1.16597
genus.LachnospiraceaeUCG001.id.11321	MR Egger	13	0.399709	0.568573	0.496663	1.49139	0.489342	4.54538
genus.LachnospiraceaeUCG001.id.11321	Simple mode	13	-0.316276	0.280482	0.281524	0.728858	0.420622	1.26297
genus.LachnospiraceaeUCG001.id.11321	Weighted median	13	-0.242928	0.167265	0.146404	0.784328	0.565092	1.08862
genus.LachnospiraceaeUCG001.id.11321	Weighted mode	13	-0.301987	0.286594	0.31277	0.739348	0.421595	1.29659
genus.LachnospiraceaeUCG004.id.11324	Inverse variance weighted	12	-0.0242616	0.163425	0.881982	0.97603	0.708522	1.34454
genus.LachnospiraceaeUCG004.id.11324	MR Egger	12	0.361724	0.681195	0.607	1.4358	0.37779	5.45682
genus.LachnospiraceaeUCG004.id.11324	Simple mode	12	0.159902	0.385793	0.686494	1.1734	0.550872	2.49941
genus.LachnospiraceaeUCG004.id.11324	Weighted median	12	0.0525145	0.209994	0.802529	1.05392	0.698322	1.59059
genus.LachnospiraceaeUCG004.id.11324	Weighted mode	12	0.159902	0.364861	0.669684	1.1734	0.573943	2.39894
genus.LachnospiraceaeUCG008.id.11328	Inverse variance weighted	10	-0.0359463	0.114209	0.752958	0.964692	0.771209	1.20672
genus.LachnospiraceaeUCG008.id.11328	MR Egger	10	-0.569602	0.577687	0.353009	0.565751	0.182343	1.75534
genus.LachnospiraceaeUCG008.id.11328	Simple mode	10	-0.0539794	0.249338	0.833432	0.947452	0.581188	1.54453
genus.LachnospiraceaeUCG008.id.11328	Weighted median	10	-0.0336522	0.15532	0.82847	0.966908	0.713139	1.31098
genus.LachnospiraceaeUCG008.id.11328	Weighted mode	10	-0.0086805	0.251606	0.973231	0.991357	0.605423	1.62331
genus.LachnospiraceaeUCG010.id.11330	Inverse variance weighted	10	0.289236	0.222431	0.193483	1.33541	0.863529	2.06514
genus.LachnospiraceaeUCG010.id.11330	MR Egger	10	-0.942565	0.556959	0.12904	0.389627	0.130784	1.16076
genus.LachnospiraceaeUCG010.id.11330	Simple mode	10	0.777853	0.420145	0.0971358	2.17679	0.955394	4.95966
genus.LachnospiraceaeUCG010.id.11330	Weighted median	10	0.616571	0.255814	0.0159423	1.85256	1.12207	3.05863
genus.LachnospiraceaeUCG010.id.11330	Weighted mode	10	0.777853	0.45345	0.120408	2.17679	0.89502	5.29422
genus.Lactobacillus.id.1837	Inverse variance weighted	8	0.0836135	0.116048	0.47121	1.08721	0.866027	1.36488
genus.Lactobacillus.id.1837	MR Egger	8	0.0511006	0.318762	0.877898	1.05243	0.563452	1.96575
genus.Lactobacillus.id.1837	Simple mode	8	0.127951	0.231639	0.597879	1.1365	0.721761	1.78955
genus.Lactobacillus.id.1837	Weighted median	8	0.0832452	0.153945	0.588683	1.08681	0.803734	1.46958
genus.Lactobacillus.id.1837	Weighted mode	8	0.0523574	0.19758	0.798649	1.05375	0.71541	1.55211
genus.Lactococcus.id.1851	Inverse variance weighted	8	0.0130592	0.115765	0.910183	1.01314	0.807477	1.2712
genus.Lactococcus.id.1851	MR Egger	8	0.386608	0.550864	0.509085	1.47198	0.500031	4.33318
genus.Lactococcus.id.1851	Simple mode	8	0.0485619	0.232608	0.840572	1.04976	0.665411	1.65611
genus.Lactococcus.id.1851	Weighted median	8	-0.00168598	0.144954	0.99072	0.998315	0.751417	1.32634
genus.Lactococcus.id.1851	Weighted mode	8	0.0654671	0.210917	0.7653	1.06766	0.706148	1.61424
genus.Marvinbryantia.id.2005	Inverse variance weighted	10	0.112204	0.234986	0.633011	1.11874	0.705839	1.77318
genus.Marvinbryantia.id.2005	MR Egger	10	0.690842	0.954095	0.489646	1.9954	0.307529	12.9471
genus.Marvinbryantia.id.2005	Simple mode	10	-0.266472	0.34136	0.455068	0.766078	0.392375	1.4957
genus.Marvinbryantia.id.2005	Weighted median	10	-0.143896	0.241702	0.551613	0.865978	0.53922	1.39074
genus.Marvinbryantia.id.2005	Weighted mode	10	-0.255459	0.283085	0.390351	0.774561	0.444722	1.34903
genus.Methanobrevibacter.id.123	Inverse variance weighted	6	-0.0131964	0.122766	0.914398	0.98689	0.775833	1.25536
genus.Methanobrevibacter.id.123	MR Egger	6	0.705152	0.457908	0.198415	2.02416	0.825021	4.96618
genus.Methanobrevibacter.id.123	Simple mode	6	-0.248257	0.267581	0.396101	0.780159	0.461757	1.31811
genus.Methanobrevibacter.id.123	Weighted median	6	0.0543263	0.16963	0.748769	1.05583	0.757184	1.47226
genus.Methanobrevibacter.id.123	Weighted mode	6	0.1564	0.225318	0.518522	1.16929	0.751847	1.81852
genus.Odoribacter.id.952	Inverse variance weighted	7	0.429875	0.201591	0.0329727	1.53707	1.03537	2.28186
genus.Odoribacter.id.952	MR Egger	7	0.432081	0.630696	0.523751	1.54046	0.447498	5.30285
genus.Odoribacter.id.952	Simple mode	7	0.57183	0.384105	0.18713	1.77151	0.834423	3.76097
genus.Odoribacter.id.952	Weighted median	7	0.478314	0.275995	0.0830861	1.61335	0.939285	2.77116
genus.Odoribacter.id.952	Weighted mode	7	0.528863	0.400134	0.234421	1.697	0.774607	3.71778
genus.Olsenella.id.822	Inverse variance weighted	10	0.0974023	0.1071	0.363111	1.1023	0.893585	1.35977
genus.Olsenella.id.822	MR Egger	10	0.0918487	0.363991	0.807142	1.0962	0.537098	2.2373
genus.Olsenella.id.822	Simple mode	10	0.0901537	0.183035	0.634125	1.09434	0.764452	1.56659
genus.Olsenella.id.822	Weighted median	10	0.0789346	0.119914	0.51037	1.08213	0.855477	1.36884
genus.Olsenella.id.822	Weighted mode	10	0.0856561	0.160337	0.606127	1.08943	0.795644	1.4917
genus.Oscillibacter.id.2063	Inverse variance weighted	13	0.020535	0.115351	0.858705	1.02075	0.814198	1.2797
genus.Oscillibacter.id.2063	MR Egger	13	0.330509	0.440781	0.469093	1.39168	0.586594	3.30171
genus.Oscillibacter.id.2063	Simple mode	13	0.0986296	0.284595	0.734923	1.10366	0.631803	1.92791
genus.Oscillibacter.id.2063	Weighted median	13	0.0774934	0.155977	0.619311	1.08058	0.795948	1.46698
genus.Oscillibacter.id.2063	Weighted mode	13	0.113334	0.305644	0.717247	1.12001	0.615248	2.03887
genus.Oscillospira.id.2064	Inverse variance weighted	8	-0.0385353	0.158995	0.808495	0.962198	0.704571	1.31402
genus.Oscillospira.id.2064	MR Egger	8	0.439788	0.670963	0.53648	1.55238	0.416737	5.78273
genus.Oscillospira.id.2064	Simple mode	8	0.120886	0.309587	0.707796	1.1285	0.61514	2.07027
genus.Oscillospira.id.2064	Weighted median	8	0.0933462	0.206765	0.651658	1.09784	0.732045	1.64642
genus.Oscillospira.id.2064	Weighted mode	8	0.116616	0.324978	0.730292	1.12369	0.594318	2.12458
genus.Oxalobacter.id.2978	Inverse variance weighted	11	-0.0352358	0.0892917	0.693127	0.965378	0.810384	1.15002
genus.Oxalobacter.id.2978	MR Egger	11	0.553021	0.42027	0.220747	1.7385	0.762839	3.96201
genus.Oxalobacter.id.2978	Simple mode	11	-0.120216	0.180315	0.520049	0.886729	0.622735	1.26264
genus.Oxalobacter.id.2978	Weighted median	11	-0.10342	0.121356	0.394103	0.901748	0.710861	1.14389
genus.Oxalobacter.id.2978	Weighted mode	11	-0.122902	0.179734	0.509636	0.88435	0.621773	1.25782
genus.Parabacteroides.id.954	Inverse variance weighted	5	-0.117619	0.250362	0.638501	0.889035	0.544259	1.45222
genus.Parabacteroides.id.954	MR Egger	5	-0.137855	1.55759	0.935052	0.871225	0.0411421	18.449
genus.Parabacteroides.id.954	Simple mode	5	-0.247564	0.368483	0.53849	0.7807	0.379162	1.60747
genus.Parabacteroides.id.954	Weighted median	5	-0.188076	0.313669	0.548772	0.828551	0.448042	1.53222
genus.Parabacteroides.id.954	Weighted mode	5	-0.220548	0.375984	0.588988	0.802079	0.38386	1.67595
genus.Paraprevotella.id.962	Inverse variance weighted	13	0.0433537	0.0993225	0.662478	1.04431	0.859574	1.26874
genus.Paraprevotella.id.962	MR Egger	13	0.332132	0.375319	0.395125	1.39394	0.667982	2.90885
genus.Paraprevotella.id.962	Simple mode	13	-0.134275	0.21083	0.536161	0.87435	0.578393	1.32175
genus.Paraprevotella.id.962	Weighted median	13	-0.0211588	0.137034	0.87729	0.979063	0.748454	1.28073
genus.Paraprevotella.id.962	Weighted mode	13	-0.0992278	0.217828	0.656859	0.905536	0.590863	1.38779
genus.Parasutterella.id.2892	Inverse variance weighted	14	0.0151974	0.118312	0.897791	1.01531	0.805176	1.28029
genus.Parasutterella.id.2892	MR Egger	14	-0.112977	0.327995	0.736472	0.893171	0.469613	1.69875
genus.Parasutterella.id.2892	Simple mode	14	0.272351	0.276845	0.343185	1.31305	0.763177	2.2591
genus.Parasutterella.id.2892	Weighted median	14	0.0239589	0.173174	0.889963	1.02425	0.729452	1.43818
genus.Parasutterella.id.2892	Weighted mode	14	0.146302	0.252111	0.571629	1.15755	0.706215	1.89732
genus.Peptococcus.id.2037	Inverse variance weighted	12	-0.0597881	0.102457	0.559528	0.941964	0.770586	1.15146
genus.Peptococcus.id.2037	MR Egger	12	0.0403123	0.411685	0.923931	1.04114	0.464594	2.33314
genus.Peptococcus.id.2037	Simple mode	12	-0.0389917	0.2216	0.863526	0.961759	0.622926	1.4849
genus.Peptococcus.id.2037	Weighted median	12	-0.012363	0.134886	0.926972	0.987713	0.758252	1.28661
genus.Peptococcus.id.2037	Weighted mode	12	-0.00719564	0.189918	0.970456	0.99283	0.684248	1.44058
genus.Phascolarctobacterium.id.2168	Inverse variance weighted	8	-0.1248	0.177274	0.481434	0.882673	0.623593	1.24939
genus.Phascolarctobacterium.id.2168	MR Egger	8	0.568828	0.84181	0.524393	1.7662	0.339215	9.19607
genus.Phascolarctobacterium.id.2168	Simple mode	8	-0.37324	0.314228	0.273647	0.6885	0.371901	1.27462
genus.Phascolarctobacterium.id.2168	Weighted median	8	-0.273767	0.234576	0.243182	0.760509	0.480208	1.20442
genus.Phascolarctobacterium.id.2168	Weighted mode	8	-0.341478	0.298792	0.290672	0.710719	0.395696	1.27654
genus.Prevotella7.id.11182	Inverse variance weighted	11	-0.163509	0.0845635	0.0531664	0.849159	0.71946	1.00224
genus.Prevotella7.id.11182	MR Egger	11	0.863046	0.490575	0.112394	2.37037	0.906213	6.20014
genus.Prevotella7.id.11182	Simple mode	11	0.0151804	0.215968	0.945349	1.0153	0.664901	1.55034
genus.Prevotella7.id.11182	Weighted median	11	-0.0871567	0.118838	0.463311	0.916533	0.726091	1.15693
genus.Prevotella7.id.11182	Weighted mode	11	-0.000844423	0.202262	0.996751	0.999156	0.672147	1.48526
genus.Prevotella9.id.11183	Inverse variance weighted	15	-0.241064	0.11206	0.03146	0.785792	0.630842	0.978801
genus.Prevotella9.id.11183	MR Egger	15	-0.239737	0.338466	0.491263	0.786835	0.405299	1.52754
genus.Prevotella9.id.11183	Simple mode	15	-0.271175	0.23599	0.26977	0.762483	0.480122	1.2109
genus.Prevotella9.id.11183	Weighted median	15	-0.244883	0.147004	0.0957473	0.782796	0.586836	1.04419
genus.Prevotella9.id.11183	Weighted mode	15	-0.26029	0.205357	0.225654	0.770828	0.515412	1.15282
genus.RikenellaceaeRC9gutgroup.id.11191	Inverse variance weighted	11	-0.0102689	0.0813709	0.899575	0.989784	0.843871	1.16093
genus.RikenellaceaeRC9gutgroup.id.11191	MR Egger	11	-0.23125	0.507256	0.659273	0.793541	0.293619	2.14464
genus.RikenellaceaeRC9gutgroup.id.11191	Simple mode	11	0.0883117	0.190315	0.652564	1.09233	0.752236	1.58618
genus.RikenellaceaeRC9gutgroup.id.11191	Weighted median	11	0.0444441	0.108105	0.680984	1.04545	0.845826	1.29218
genus.RikenellaceaeRC9gutgroup.id.11191	Weighted mode	11	0.079452	0.167625	0.645688	1.08269	0.779508	1.5038
genus.Romboutsia.id.11347	Inverse variance weighted	13	0.0693771	0.173326	0.688959	1.07184	0.763118	1.50546
genus.Romboutsia.id.11347	MR Egger	13	-0.527877	0.489857	0.304271	0.589856	0.225824	1.54071
genus.Romboutsia.id.11347	Simple mode	13	0.435218	0.379245	0.273503	1.5453	0.73484	3.24962
genus.Romboutsia.id.11347	Weighted median	13	0.176645	0.20746	0.39451	1.19321	0.794553	1.79188
genus.Romboutsia.id.11347	Weighted mode	13	0.412275	0.371272	0.288565	1.51025	0.729484	3.12667
genus.Roseburia.id.2012	Inverse variance weighted	14	0.0565161	0.162198	0.72751	1.05814	0.76998	1.45415
genus.Roseburia.id.2012	MR Egger	14	-0.168545	0.499469	0.741609	0.844894	0.317428	2.24884
genus.Roseburia.id.2012	Simple mode	14	-0.090933	0.356398	0.802604	0.913079	0.454084	1.83603
genus.Roseburia.id.2012	Weighted median	14	0.0164913	0.205363	0.935996	1.01663	0.679757	1.52044
genus.Roseburia.id.2012	Weighted mode	14	-0.0949855	0.311745	0.765426	0.909386	0.493611	1.67537
genus.Ruminiclostridium5.id.11355	Inverse variance weighted	10	-0.382015	0.257091	0.137302	0.682485	0.412337	1.12962
genus.Ruminiclostridium5.id.11355	MR Egger	10	-0.373641	1.12035	0.747328	0.688224	0.0765713	6.18577
genus.Ruminiclostridium5.id.11355	Simple mode	10	0.117025	0.473157	0.810203	1.12415	0.444697	2.84173
genus.Ruminiclostridium5.id.11355	Weighted median	10	-0.0219728	0.282992	0.938111	0.978267	0.561784	1.70351
genus.Ruminiclostridium5.id.11355	Weighted mode	10	0.0985192	0.435288	0.826	1.10354	0.470178	2.59007
genus.Ruminiclostridium6.id.11356	Inverse variance weighted	15	0.25058	0.138988	0.0714051	1.28477	0.978401	1.68708
genus.Ruminiclostridium6.id.11356	MR Egger	15	0.205906	0.344709	0.560545	1.22864	0.625176	2.41461
genus.Ruminiclostridium6.id.11356	Simple mode	15	0.310416	0.323982	0.354253	1.36399	0.722825	2.57389
genus.Ruminiclostridium6.id.11356	Weighted median	15	0.124713	0.186523	0.503737	1.13282	0.785943	1.6328
genus.Ruminiclostridium6.id.11356	Weighted mode	15	0.180244	0.294922	0.550889	1.19751	0.671795	2.13463
genus.Ruminiclostridium9.id.11357	Inverse variance weighted	8	0.262996	0.212697	0.216279	1.30082	0.857367	1.97364
genus.Ruminiclostridium9.id.11357	MR Egger	8	-1.35946	1.01649	0.229558	0.2568	0.0350217	1.88301
genus.Ruminiclostridium9.id.11357	Simple mode	8	0.61554	0.504176	0.261654	1.85065	0.688909	4.97152
genus.Ruminiclostridium9.id.11357	Weighted median	8	0.360673	0.277847	0.194253	1.43429	0.832013	2.47256
genus.Ruminiclostridium9.id.11357	Weighted mode	8	0.586887	0.484051	0.264668	1.79838	0.696385	4.64423
genus.RuminococcaceaeNK4A214group.id.11358	Inverse variance weighted	13	0.0113488	0.152252	0.940581	1.01141	0.750463	1.3631
genus.RuminococcaceaeNK4A214group.id.11358	MR Egger	13	0.0512677	0.502259	0.920535	1.0526	0.393309	2.81706
genus.RuminococcaceaeNK4A214group.id.11358	Simple mode	13	0.0989364	0.277971	0.728077	1.104	0.640256	1.90363
genus.RuminococcaceaeNK4A214group.id.11358	Weighted median	13	0.0242984	0.200414	0.9035	1.0246	0.691762	1.51757
genus.RuminococcaceaeNK4A214group.id.11358	Weighted mode	13	0.0989364	0.260797	0.711048	1.104	0.662174	1.84061
genus.RuminococcaceaeUCG002.id.11360	Inverse variance weighted	20	-0.0181638	0.118896	0.878579	0.982	0.777866	1.2397
genus.RuminococcaceaeUCG002.id.11360	MR Egger	20	-0.104114	0.308618	0.739751	0.901122	0.492133	1.65
genus.RuminococcaceaeUCG002.id.11360	Simple mode	20	-0.0332964	0.288189	0.909232	0.967252	0.54983	1.70157
genus.RuminococcaceaeUCG002.id.11360	Weighted median	20	0.0341862	0.166434	0.837256	1.03478	0.746751	1.4339
genus.RuminococcaceaeUCG002.id.11360	Weighted mode	20	-0.0105965	0.243727	0.965775	0.989459	0.613668	1.59537
genus.RuminococcaceaeUCG003.id.11361	Inverse variance weighted	12	-0.0127697	0.147903	0.931197	0.987311	0.738851	1.31932
genus.RuminococcaceaeUCG003.id.11361	MR Egger	12	-0.0199274	0.493285	0.968572	0.98027	0.37278	2.57774
genus.RuminococcaceaeUCG003.id.11361	Simple mode	12	-0.192826	0.303148	0.537735	0.824626	0.45521	1.49383
genus.RuminococcaceaeUCG003.id.11361	Weighted median	12	-0.0303877	0.201525	0.880142	0.970069	0.653524	1.43994
genus.RuminococcaceaeUCG003.id.11361	Weighted mode	12	-0.139464	0.287436	0.637053	0.869824	0.495178	1.52792
genus.RuminococcaceaeUCG004.id.11362	Inverse variance weighted	11	-0.0304286	0.133751	0.820034	0.97003	0.746335	1.26077
genus.RuminococcaceaeUCG004.id.11362	MR Egger	11	0.229165	0.774631	0.774067	1.25755	0.275515	5.73989
genus.RuminococcaceaeUCG004.id.11362	Simple mode	11	-0.0577514	0.309247	0.855592	0.943885	0.514852	1.73044
genus.RuminococcaceaeUCG004.id.11362	Weighted median	11	-0.0370996	0.182724	0.839106	0.96358	0.67352	1.37856
genus.RuminococcaceaeUCG004.id.11362	Weighted mode	11	-0.0808189	0.291304	0.787095	0.922361	0.52112	1.63254
genus.RuminococcaceaeUCG005.id.11363	Inverse variance weighted	14	0.0237816	0.136891	0.86208	1.02407	0.783077	1.33922
genus.RuminococcaceaeUCG005.id.11363	MR Egger	14	0.169637	0.371348	0.655964	1.18487	0.572235	2.45341
genus.RuminococcaceaeUCG005.id.11363	Simple mode	14	0.0819896	0.29706	0.786884	1.08544	0.60638	1.94299
genus.RuminococcaceaeUCG005.id.11363	Weighted median	14	0.056485	0.188508	0.76445	1.05811	0.731257	1.53106
genus.RuminococcaceaeUCG005.id.11363	Weighted mode	14	0.105318	0.252341	0.683223	1.11106	0.677551	1.82195
genus.RuminococcaceaeUCG009.id.11366	Inverse variance weighted	11	0.0577348	0.128864	0.654132	1.05943	0.822968	1.36384
genus.RuminococcaceaeUCG009.id.11366	MR Egger	11	0.0430453	0.520936	0.935954	1.04399	0.376067	2.89817
genus.RuminococcaceaeUCG009.id.11366	Simple mode	11	0.2988	0.248982	0.257764	1.34824	0.827617	2.19637
genus.RuminococcaceaeUCG009.id.11366	Weighted median	11	0.201297	0.165074	0.22268	1.22299	0.884928	1.69019
genus.RuminococcaceaeUCG009.id.11366	Weighted mode	11	0.278277	0.26665	0.32124	1.32085	0.783208	2.22757
genus.RuminococcaceaeUCG010.id.11367	Inverse variance weighted	6	-0.0573083	0.193756	0.767402	0.944303	0.645926	1.38051
genus.RuminococcaceaeUCG010.id.11367	MR Egger	6	-0.101609	0.532542	0.857975	0.903382	0.318099	2.56555
genus.RuminococcaceaeUCG010.id.11367	Simple mode	6	-0.120665	0.342064	0.738655	0.886331	0.453341	1.73287
genus.RuminococcaceaeUCG010.id.11367	Weighted median	6	-0.128977	0.261898	0.622386	0.878994	0.526083	1.46865
genus.RuminococcaceaeUCG010.id.11367	Weighted mode	6	-0.129837	0.315953	0.698136	0.878238	0.47279	1.63139
genus.RuminococcaceaeUCG011.id.11368	Inverse variance weighted	8	-0.103859	0.0936412	0.267382	0.901353	0.750215	1.08294
genus.RuminococcaceaeUCG011.id.11368	MR Egger	8	-0.38002	0.468102	0.44789	0.683848	0.273214	1.71165
genus.RuminococcaceaeUCG011.id.11368	Simple mode	8	-0.0813674	0.168634	0.644168	0.921855	0.662397	1.28294
genus.RuminococcaceaeUCG011.id.11368	Weighted median	8	-0.111145	0.116987	0.342083	0.894809	0.711457	1.12541
genus.RuminococcaceaeUCG011.id.11368	Weighted mode	8	-0.0897823	0.151348	0.571696	0.91413	0.679482	1.22981
genus.RuminococcaceaeUCG013.id.11370	Inverse variance weighted	11	0.170413	0.196112	0.384872	1.18579	0.807375	1.74158
genus.RuminococcaceaeUCG013.id.11370	MR Egger	11	0.298817	0.593525	0.626731	1.34826	0.421265	4.31513
genus.RuminococcaceaeUCG013.id.11370	Simple mode	11	0.592387	0.404326	0.173608	1.8083	0.818655	3.99429
genus.RuminococcaceaeUCG013.id.11370	Weighted median	11	0.393994	0.235707	0.0946146	1.48289	0.934269	2.35368
genus.RuminococcaceaeUCG013.id.11370	Weighted mode	11	0.576383	0.349719	0.130344	1.77959	0.896671	3.53189
genus.RuminococcaceaeUCG014.id.11371	Inverse variance weighted	10	-0.114176	0.151475	0.45099	0.892101	0.662943	1.20047
genus.RuminococcaceaeUCG014.id.11371	MR Egger	10	-0.079959	0.349234	0.824648	0.923154	0.465586	1.83041
genus.RuminococcaceaeUCG014.id.11371	Simple mode	10	-0.0624847	0.279506	0.828096	0.939427	0.543179	1.62474
genus.RuminococcaceaeUCG014.id.11371	Weighted median	10	-0.153327	0.206347	0.457448	0.857849	0.572485	1.28546
genus.RuminococcaceaeUCG014.id.11371	Weighted mode	10	-0.141685	0.230048	0.553221	0.867895	0.552899	1.36235
genus.Ruminococcus1.id.11373	Inverse variance weighted	10	-0.11224	0.165283	0.497088	0.893829	0.646491	1.2358
genus.Ruminococcus1.id.11373	MR Egger	10	-0.184771	0.447893	0.690782	0.831295	0.345542	1.9999
genus.Ruminococcus1.id.11373	Simple mode	10	-0.223267	0.353646	0.543525	0.799901	0.399951	1.5998
genus.Ruminococcus1.id.11373	Weighted median	10	-0.255266	0.219494	0.244841	0.77471	0.503851	1.19118
genus.Ruminococcus1.id.11373	Weighted mode	10	-0.264905	0.306082	0.409258	0.767279	0.421125	1.39796
genus.Ruminococcus2.id.11374	Inverse variance weighted	15	-0.303242	0.140882	0.0313619	0.73842	0.56025	0.973251
genus.Ruminococcus2.id.11374	MR Egger	15	-0.303857	0.352751	0.404631	0.737967	0.369632	1.47334
genus.Ruminococcus2.id.11374	Simple mode	15	-0.294227	0.286362	0.321628	0.745108	0.425072	1.3061
genus.Ruminococcus2.id.11374	Weighted median	15	-0.281148	0.182077	0.12256	0.754916	0.528338	1.07866
genus.Ruminococcus2.id.11374	Weighted mode	15	-0.267002	0.217211	0.239247	0.765672	0.500206	1.17202
genus.Ruminococcusgauvreauiigroup.id.11342	Inverse variance weighted	11	-0.382191	0.166269	0.0215258	0.682365	0.49259	0.945252
genus.Ruminococcusgauvreauiigroup.id.11342	MR Egger	11	0.167862	0.692118	0.813803	1.18277	0.30462	4.59245
genus.Ruminococcusgauvreauiigroup.id.11342	Simple mode	11	-0.462415	0.353525	0.220138	0.629761	0.314955	1.25922
genus.Ruminococcusgauvreauiigroup.id.11342	Weighted median	11	-0.419326	0.217415	0.0537693	0.65749	0.42936	1.00683
genus.Ruminococcusgauvreauiigroup.id.11342	Weighted mode	11	-0.423768	0.324555	0.220897	0.654576	0.346492	1.23659
genus.Ruminococcusgnavusgroup.id.14376	Inverse variance weighted	11	0.0370722	0.1089	0.733538	1.03777	0.838306	1.28469
genus.Ruminococcusgnavusgroup.id.14376	MR Egger	11	1.02424	0.522341	0.0815314	2.78497	1.00045	7.75259
genus.Ruminococcusgnavusgroup.id.14376	Simple mode	11	-0.0996831	0.225887	0.668387	0.905124	0.581339	1.40925
genus.Ruminococcusgnavusgroup.id.14376	Weighted median	11	-0.0895924	0.146173	0.53993	0.914304	0.686539	1.21763
genus.Ruminococcusgnavusgroup.id.14376	Weighted mode	11	-0.102362	0.22247	0.655276	0.902703	0.583679	1.3961
genus.Ruminococcustorquesgroup.id.14377	Inverse variance weighted	7	-0.397853	0.31099	0.200787	0.671761	0.36517	1.23576
genus.Ruminococcustorquesgroup.id.14377	MR Egger	7	0.475849	0.957122	0.640159	1.60938	0.24657	10.5046
genus.Ruminococcustorquesgroup.id.14377	Simple mode	7	-0.824351	0.543645	0.18022	0.43852	0.151088	1.27277
genus.Ruminococcustorquesgroup.id.14377	Weighted median	7	-0.539903	0.344969	0.117565	0.582805	0.296401	1.14595
genus.Ruminococcustorquesgroup.id.14377	Weighted mode	7	-0.622669	0.493368	0.25376	0.536511	0.203993	1.41105
genus.Sellimonas.id.14369	Inverse variance weighted	9	0.0211813	0.0824635	0.797289	1.02141	0.86897	1.20059
genus.Sellimonas.id.14369	MR Egger	9	-0.211917	0.485079	0.675363	0.809031	0.31265	2.0935
genus.Sellimonas.id.14369	Simple mode	9	-0.0780493	0.153816	0.625549	0.924919	0.684184	1.25036
genus.Sellimonas.id.14369	Weighted median	9	6.17124e-05	0.106348	0.999537	1.00006	0.811899	1.23183
genus.Sellimonas.id.14369	Weighted mode	9	-0.0672479	0.151185	0.668249	0.934963	0.695189	1.25744
genus.Senegalimassilia.id.11160	Inverse variance weighted	5	0.115489	0.212706	0.587162	1.12242	0.739771	1.703
genus.Senegalimassilia.id.11160	MR Egger	5	-0.280118	0.91449	0.779396	0.755695	0.125868	4.53708
genus.Senegalimassilia.id.11160	Simple mode	5	0.340564	0.418879	0.461818	1.40574	0.618512	3.19494
genus.Senegalimassilia.id.11160	Weighted median	5	0.133528	0.256612	0.602822	1.14285	0.691126	1.88983
genus.Senegalimassilia.id.11160	Weighted mode	5	0.412938	0.403402	0.363872	1.51125	0.685416	3.33211
genus.Slackia.id.825	Inverse variance weighted	6	-0.436381	0.152394	0.00418988	0.646371	0.47947	0.87137
genus.Slackia.id.825	MR Egger	6	1.01415	0.994266	0.365403	2.75701	0.392737	19.3541
genus.Slackia.id.825	Simple mode	6	-0.660047	0.308447	0.0853278	0.516827	0.282351	0.946021
genus.Slackia.id.825	Weighted median	6	-0.523335	0.19484	0.00723179	0.592541	0.404453	0.868099
genus.Slackia.id.825	Weighted mode	6	-0.660047	0.306996	0.0842433	0.516827	0.283155	0.943335
genus.Streptococcus.id.1853	Inverse variance weighted	12	0.170065	0.169598	0.315981	1.18538	0.850146	1.65281
genus.Streptococcus.id.1853	MR Egger	12	-0.316143	0.629831	0.62657	0.728956	0.212118	2.50509
genus.Streptococcus.id.1853	Simple mode	12	0.211588	0.350709	0.558533	1.23564	0.621387	2.45709
genus.Streptococcus.id.1853	Weighted median	12	0.203965	0.21917	0.352047	1.22626	0.798031	1.88427
genus.Streptococcus.id.1853	Weighted mode	12	0.182749	0.314546	0.572956	1.20051	0.648067	2.22389
genus.Subdoligranulum.id.2070	Inverse variance weighted	11	-0.0197589	0.16541	0.904916	0.980435	0.708955	1.35587
genus.Subdoligranulum.id.2070	MR Egger	11	-0.310704	0.42683	0.485161	0.732931	0.317496	1.69195
genus.Subdoligranulum.id.2070	Simple mode	11	0.129978	0.325524	0.698074	1.1388	0.601669	2.15546
genus.Subdoligranulum.id.2070	Weighted median	11	0.0798378	0.206481	0.699008	1.08311	0.722625	1.62343
genus.Subdoligranulum.id.2070	Weighted mode	11	0.12624	0.297283	0.680086	1.13455	0.633538	2.03179
genus.Sutterella.id.2896	Inverse variance weighted	12	0.00328915	0.15018	0.982527	1.00329	0.747468	1.34668
genus.Sutterella.id.2896	MR Egger	12	0.325943	0.646666	0.625155	1.38534	0.390033	4.92049
genus.Sutterella.id.2896	Simple mode	12	0.284191	0.335986	0.415661	1.32869	0.687742	2.56696
genus.Sutterella.id.2896	Weighted median	12	0.215528	0.202788	0.287864	1.24052	0.833653	1.84595
genus.Sutterella.id.2896	Weighted mode	12	0.273945	0.331597	0.426281	1.31514	0.686613	2.51903
genus.Terrisporobacter.id.11348	Inverse variance weighted	5	0.0496483	0.17399	0.775374	1.0509	0.747238	1.47797
genus.Terrisporobacter.id.11348	MR Egger	5	0.583563	0.526452	0.348531	1.79241	0.638724	5.02994
genus.Terrisporobacter.id.11348	Simple mode	5	0.276427	0.312829	0.426805	1.31841	0.71411	2.43409
genus.Terrisporobacter.id.11348	Weighted median	5	0.229649	0.224687	0.306741	1.25816	0.809987	1.95431
genus.Terrisporobacter.id.11348	Weighted mode	5	0.294267	0.331379	0.424711	1.34214	0.701007	2.56965
genus.Turicibacter.id.2162	Inverse variance weighted	9	0.229245	0.141416	0.105003	1.25765	0.9532	1.65934
genus.Turicibacter.id.2162	MR Egger	9	0.919141	0.571977	0.1521	2.50714	0.817148	7.69228
genus.Turicibacter.id.2162	Simple mode	9	0.240317	0.294786	0.438537	1.27165	0.713579	2.26618
genus.Turicibacter.id.2162	Weighted median	9	0.215896	0.191991	0.260796	1.24097	0.851798	1.80796
genus.Turicibacter.id.2162	Weighted mode	9	0.264386	0.261562	0.341706	1.30263	0.780144	2.17504
genus.Tyzzerella3.id.11335	Inverse variance weighted	12	0.0108508	0.0969365	0.910873	1.01091	0.835985	1.22244
genus.Tyzzerella3.id.11335	MR Egger	12	-0.0567043	0.540077	0.918457	0.944873	0.327831	2.72331
genus.Tyzzerella3.id.11335	Simple mode	12	-0.040838	0.203083	0.844298	0.959985	0.644758	1.42933
genus.Tyzzerella3.id.11335	Weighted median	12	-0.0159408	0.126527	0.899742	0.984186	0.768024	1.26119
genus.Tyzzerella3.id.11335	Weighted mode	12	-0.0280909	0.184452	0.881713	0.9723	0.677317	1.39575
genus.Veillonella.id.2198	Inverse variance weighted	5	-0.058014	0.243523	0.811704	0.943637	0.585482	1.52088
genus.Veillonella.id.2198	MR Egger	5	2.36732	6.36104	0.734509	10.6688	4.10665e-05	2.77168e+06
genus.Veillonella.id.2198	Simple mode	5	-0.292967	0.354786	0.455347	0.746047	0.372191	1.49543
genus.Veillonella.id.2198	Weighted median	5	-0.129296	0.277668	0.641466	0.878714	0.509908	1.51427
genus.Veillonella.id.2198	Weighted mode	5	-0.268794	0.34677	0.481533	0.764301	0.387336	1.50814
genus.Victivallis.id.2256	Inverse variance weighted	10	0.047854	0.0954506	0.616126	1.04902	0.870029	1.26483
genus.Victivallis.id.2256	MR Egger	10	-0.278185	0.763277	0.724959	0.757157	0.169618	3.37987
genus.Victivallis.id.2256	Simple mode	10	0.0290534	0.189404	0.881472	1.02948	0.710222	1.49225
genus.Victivallis.id.2256	Weighted median	10	0.0142874	0.115182	0.901282	1.01439	0.809394	1.27131
genus.Victivallis.id.2256	Weighted mode	10	0.0133757	0.191761	0.945916	1.01347	0.695951	1.47584
order.Actinomycetales.id.420	Inverse variance weighted	4	-0.0691098	0.182356	0.704701	0.933224	0.652771	1.33417
order.Actinomycetales.id.420	MR Egger	4	-0.377942	0.397196	0.441764	0.68527	0.314602	1.49266
order.Actinomycetales.id.420	Simple mode	4	0.0612869	0.294931	0.848692	1.0632	0.596439	1.89525
order.Actinomycetales.id.420	Weighted median	4	-0.0831207	0.216949	0.70162	0.92024	0.601493	1.4079
order.Actinomycetales.id.420	Weighted mode	4	-0.184572	0.231992	0.484403	0.83146	0.527674	1.31014
order.Bacillales.id.1674	Inverse variance weighted	8	0.104709	0.108895	0.336273	1.11039	0.896976	1.37457
order.Bacillales.id.1674	MR Egger	8	-0.459214	0.408878	0.304312	0.63178	0.28348	1.40802
order.Bacillales.id.1674	Simple mode	8	0.0692919	0.183324	0.71665	1.07175	0.748246	1.53512
order.Bacillales.id.1674	Weighted median	8	0.0932965	0.120065	0.437131	1.09779	0.867594	1.38906
order.Bacillales.id.1674	Weighted mode	8	0.061462	0.177256	0.738975	1.06339	0.751293	1.50514
order.Bacteroidales.id.913	Inverse variance weighted	12	0.147318	0.175771	0.401961	1.15872	0.821032	1.63531
order.Bacteroidales.id.913	MR Egger	12	0.192421	0.416891	0.654273	1.21218	0.53543	2.7443
order.Bacteroidales.id.913	Simple mode	12	-0.00715894	0.38318	0.985429	0.992867	0.468513	2.10407
order.Bacteroidales.id.913	Weighted median	12	0.0264984	0.230453	0.908458	1.02685	0.653646	1.61315
order.Bacteroidales.id.913	Weighted mode	12	-0.182931	0.373117	0.63357	0.832826	0.400821	1.73045
order.Bifidobacteriales.id.432	Inverse variance weighted	11	-0.179573	0.146505	0.220307	0.835627	0.627053	1.11358
order.Bifidobacteriales.id.432	MR Egger	11	-0.630897	0.477861	0.219339	0.532114	0.208565	1.35759
order.Bifidobacteriales.id.432	Simple mode	11	-0.295831	0.315175	0.370041	0.743913	0.401088	1.37976
order.Bifidobacteriales.id.432	Weighted median	11	-0.308499	0.19569	0.114918	0.734549	0.500548	1.07794
order.Bifidobacteriales.id.432	Weighted mode	11	-0.351447	0.244176	0.180617	0.703669	0.436036	1.13557
order.Burkholderiales.id.2874	Inverse variance weighted	10	-0.23899	0.181114	0.186982	0.787422	0.552129	1.12299
order.Burkholderiales.id.2874	MR Egger	10	0.117469	0.572661	0.842595	1.12465	0.366064	3.45521
order.Burkholderiales.id.2874	Simple mode	10	0.0907075	0.372012	0.81283	1.09495	0.528118	2.27016
order.Burkholderiales.id.2874	Weighted median	10	-0.156717	0.233984	0.503001	0.854946	0.540464	1.35242
order.Burkholderiales.id.2874	Weighted mode	10	0.0961472	0.336839	0.781767	1.10092	0.568897	2.13049
order.Clostridiales.id.1863	Inverse variance weighted	12	0.407188	0.173161	0.018698	1.50259	1.07014	2.10978
order.Clostridiales.id.1863	MR Egger	12	0.95949	0.746086	0.227411	2.61036	0.604812	11.2663
order.Clostridiales.id.1863	Simple mode	12	0.584004	0.428335	0.200001	1.7932	0.774504	4.15179
order.Clostridiales.id.1863	Weighted median	12	0.415194	0.248325	0.0945289	1.51466	0.930975	2.46431
order.Clostridiales.id.1863	Weighted mode	12	0.660089	0.365948	0.0986921	1.93496	0.944433	3.96437
order.Coriobacteriales.id.810	Inverse variance weighted	14	-0.148784	0.200856	0.458845	0.861755	0.581315	1.27749
order.Coriobacteriales.id.810	MR Egger	14	-0.115456	0.854387	0.894747	0.89096	0.166951	4.75475
order.Coriobacteriales.id.810	Simple mode	14	0.180455	0.407428	0.665109	1.19776	0.538966	2.66183
order.Coriobacteriales.id.810	Weighted median	14	0.0666576	0.239131	0.780437	1.06893	0.668955	1.70805
order.Coriobacteriales.id.810	Weighted mode	14	0.127608	0.390101	0.748788	1.13611	0.528882	2.44051
order.Desulfovibrionales.id.3156	Inverse variance weighted	11	0.403932	0.186998	0.0307659	1.4977	1.03812	2.16074
order.Desulfovibrionales.id.3156	MR Egger	11	0.172961	0.839112	0.841281	1.18882	0.229536	6.15719
order.Desulfovibrionales.id.3156	Simple mode	11	0.194049	0.458609	0.68116	1.21416	0.494195	2.98298
order.Desulfovibrionales.id.3156	Weighted median	11	0.292026	0.247742	0.238498	1.33914	0.824029	2.17625
order.Desulfovibrionales.id.3156	Weighted mode	11	0.194049	0.437908	0.667107	1.21416	0.514659	2.86437
order.Enterobacteriales.id.3468	Inverse variance weighted	7	-0.21822	0.225316	0.33279	0.803948	0.516934	1.25032
order.Enterobacteriales.id.3468	MR Egger	7	0.287729	1.45948	0.851478	1.3334	0.0763169	23.2969
order.Enterobacteriales.id.3468	Simple mode	7	-0.504396	0.441733	0.297026	0.60387	0.254058	1.43534
order.Enterobacteriales.id.3468	Weighted median	7	-0.309438	0.288754	0.283886	0.733859	0.416697	1.29243
order.Enterobacteriales.id.3468	Weighted mode	7	-0.438835	0.472413	0.388773	0.644787	0.255441	1.62758
order.Erysipelotrichales.id.2148	Inverse variance weighted	13	-0.0291939	0.198531	0.883093	0.971228	0.658155	1.43323
order.Erysipelotrichales.id.2148	MR Egger	13	-1.32991	0.801085	0.125094	0.264501	0.0550211	1.27152
order.Erysipelotrichales.id.2148	Simple mode	13	-0.00135581	0.389933	0.997283	0.998645	0.465044	2.14451
order.Erysipelotrichales.id.2148	Weighted median	13	0.00852387	0.246925	0.972462	1.00856	0.621606	1.6364
order.Erysipelotrichales.id.2148	Weighted mode	13	0.0140546	0.404782	0.972873	1.01415	0.458719	2.24213
order.Gastranaerophilales.id.1591	Inverse variance weighted	9	-0.0387562	0.117485	0.74149	0.961985	0.764122	1.21108
order.Gastranaerophilales.id.1591	MR Egger	9	0.0453432	0.351599	0.901014	1.04639	0.525298	2.08439
order.Gastranaerophilales.id.1591	Simple mode	9	-0.13258	0.268957	0.635297	0.875833	0.516988	1.48375
order.Gastranaerophilales.id.1591	Weighted median	9	-0.0832616	0.156917	0.595688	0.92011	0.676503	1.25144
order.Gastranaerophilales.id.1591	Weighted mode	9	-0.125287	0.224991	0.592858	0.882243	0.567639	1.37121
order.Lactobacillales.id.1800	Inverse variance weighted	15	-0.0941444	0.149874	0.529901	0.910151	0.678482	1.22093
order.Lactobacillales.id.1800	MR Egger	15	-0.0930524	0.390577	0.815407	0.911146	0.423762	1.95909
order.Lactobacillales.id.1800	Simple mode	15	0.185064	0.381125	0.634781	1.2033	0.570102	2.53976
order.Lactobacillales.id.1800	Weighted median	15	-0.0214843	0.200643	0.914728	0.978745	0.660509	1.45031
order.Lactobacillales.id.1800	Weighted mode	15	0.172558	0.326781	0.605732	1.18834	0.626295	2.25477
order.Methanobacteriales.id.120	Inverse variance weighted	9	-0.067196	0.0971307	0.489056	0.935012	0.772926	1.13109
order.Methanobacteriales.id.120	MR Egger	9	0.492447	0.38245	0.238814	1.63631	0.773249	3.4627
order.Methanobacteriales.id.120	Simple mode	9	-0.0287993	0.20158	0.889927	0.971611	0.654492	1.44238
order.Methanobacteriales.id.120	Weighted median	9	-0.00584835	0.127654	0.963459	0.994169	0.774103	1.2768
order.Methanobacteriales.id.120	Weighted mode	9	-0.0112403	0.18271	0.952454	0.988823	0.691183	1.41463
order.MollicutesRF9.id.11579	Inverse variance weighted	12	0.0081486	0.207221	0.968633	1.00818	0.671659	1.51331
order.MollicutesRF9.id.11579	MR Egger	12	0.919358	0.592087	0.151534	2.50768	0.785738	8.00326
order.MollicutesRF9.id.11579	Simple mode	12	-0.123461	0.438898	0.783704	0.883856	0.373925	2.0892
order.MollicutesRF9.id.11579	Weighted median	12	-0.0401823	0.207181	0.846217	0.960614	0.640019	1.4418
order.MollicutesRF9.id.11579	Weighted mode	12	0.100446	0.358729	0.784668	1.10566	0.547353	2.23347
order.NB1n.id.3953	Inverse variance weighted	12	-0.127195	0.0927752	0.170374	0.880562	0.734156	1.05616
order.NB1n.id.3953	MR Egger	12	0.203179	0.376686	0.601424	1.22529	0.585595	2.56378
order.NB1n.id.3953	Simple mode	12	-0.271704	0.215582	0.233631	0.76208	0.499452	1.16281
order.NB1n.id.3953	Weighted median	12	-0.166575	0.117704	0.157009	0.846559	0.672149	1.06623
order.NB1n.id.3953	Weighted mode	12	-0.276677	0.20817	0.210727	0.7583	0.504247	1.14035
order.Pasteurellales.id.3688	Inverse variance weighted	13	-0.215781	0.106229	0.0422273	0.805912	0.65443	0.992457
order.Pasteurellales.id.3688	MR Egger	13	-0.551121	0.227831	0.0340679	0.576304	0.368738	0.90071
order.Pasteurellales.id.3688	Simple mode	13	-0.207619	0.232958	0.390326	0.812517	0.514677	1.28271
order.Pasteurellales.id.3688	Weighted median	13	-0.185335	0.144615	0.199991	0.830826	0.625765	1.10308
order.Pasteurellales.id.3688	Weighted mode	13	-0.235479	0.19607	0.252923	0.790192	0.538064	1.16046
order.Rhodospirillales.id.2667	Inverse variance weighted	13	0.0818777	0.111503	0.46276	1.08532	0.872259	1.35043
order.Rhodospirillales.id.2667	MR Egger	13	0.0675646	0.435946	0.879641	1.0699	0.455259	2.51436
order.Rhodospirillales.id.2667	Simple mode	13	0.194065	0.234646	0.424348	1.21417	0.766561	1.92316
order.Rhodospirillales.id.2667	Weighted median	13	0.117585	0.154451	0.446473	1.12478	0.830989	1.52243
order.Rhodospirillales.id.2667	Weighted mode	13	0.0816311	0.235273	0.734627	1.08506	0.684201	1.72076
order.Selenomonadales.id.2165	Inverse variance weighted	12	-0.311203	0.174176	0.0739846	0.732565	0.520696	1.03064
order.Selenomonadales.id.2165	MR Egger	12	-0.634657	0.603732	0.317896	0.530117	0.162355	1.73093
order.Selenomonadales.id.2165	Simple mode	12	-0.439001	0.346601	0.231465	0.64468	0.326822	1.27168
order.Selenomonadales.id.2165	Weighted median	12	-0.383195	0.220935	0.0828428	0.68168	0.442096	1.0511
order.Selenomonadales.id.2165	Weighted mode	12	-0.459434	0.354634	0.22167	0.631641	0.31521	1.26573
order.Verrucomicrobiales.id.4030	Inverse variance weighted	11	0.165144	0.187557	0.37859	1.17956	0.816712	1.70362
order.Verrucomicrobiales.id.4030	MR Egger	11	1.34048	0.500765	0.0253359	3.82088	1.43187	10.1958
order.Verrucomicrobiales.id.4030	Simple mode	11	0.225569	0.341978	0.524409	1.25304	0.641011	2.44941
order.Verrucomicrobiales.id.4030	Weighted median	11	0.248265	0.197743	0.209299	1.2818	0.869958	1.88861
order.Verrucomicrobiales.id.4030	Weighted mode	11	0.218771	0.314411	0.502397	1.24455	0.672015	2.30485
order.Victivallales.id.2254	Inverse variance weighted	8	0.0121701	0.148197	0.93455	1.01224	0.757073	1.35342
order.Victivallales.id.2254	MR Egger	8	-0.846331	0.436548	0.100625	0.428986	0.182325	1.00935
order.Victivallales.id.2254	Simple mode	8	0.306078	0.303365	0.346598	1.35809	0.749374	2.46126
order.Victivallales.id.2254	Weighted median	8	0.118239	0.163598	0.469838	1.12551	0.816758	1.55099
order.Victivallales.id.2254	Weighted mode	8	0.306078	0.302294	0.345002	1.35809	0.750949	2.4561
phylum.Actinobacteria.id.400	Inverse variance weighted	14	-0.183168	0.179487	0.307489	0.832628	0.585691	1.18368
phylum.Actinobacteria.id.400	MR Egger	14	-0.245489	0.775075	0.756891	0.782322	0.171249	3.5739
phylum.Actinobacteria.id.400	Simple mode	14	-0.237479	0.421151	0.582433	0.788614	0.345441	1.80034
phylum.Actinobacteria.id.400	Weighted median	14	-0.263356	0.222192	0.235913	0.768469	0.497156	1.18784
phylum.Actinobacteria.id.400	Weighted mode	14	-0.319828	0.322721	0.339756	0.726274	0.385829	1.36712
phylum.Bacteroidetes.id.905	Inverse variance weighted	10	0.108038	0.200494	0.589984	1.11409	0.752067	1.65038
phylum.Bacteroidetes.id.905	MR Egger	10	0.247488	0.465716	0.609565	1.2808	0.514112	3.19086
phylum.Bacteroidetes.id.905	Simple mode	10	-0.204624	0.402719	0.623598	0.814954	0.370111	1.79446
phylum.Bacteroidetes.id.905	Weighted median	10	-0.145122	0.251987	0.564676	0.864917	0.527811	1.41733
phylum.Bacteroidetes.id.905	Weighted mode	10	-0.271944	0.369472	0.480453	0.761897	0.369313	1.5718
phylum.Cyanobacteria.id.1500	Inverse variance weighted	8	-0.288413	0.133497	0.0307387	0.749452	0.576911	0.973597
phylum.Cyanobacteria.id.1500	MR Egger	8	-0.351917	0.475893	0.487524	0.703339	0.276743	1.78753
phylum.Cyanobacteria.id.1500	Simple mode	8	-0.241133	0.246237	0.36007	0.785737	0.484926	1.27315
phylum.Cyanobacteria.id.1500	Weighted median	8	-0.24632	0.179511	0.17001	0.781672	0.549822	1.11129
phylum.Cyanobacteria.id.1500	Weighted mode	8	-0.234812	0.247542	0.374427	0.79072	0.486755	1.2845
phylum.Euryarchaeota.id.55	Inverse variance weighted	11	0.0773706	0.0849189	0.362237	1.08044	0.914781	1.2761
phylum.Euryarchaeota.id.55	MR Egger	11	0.37936	0.377303	0.340945	1.46135	0.697569	3.0614
phylum.Euryarchaeota.id.55	Simple mode	11	0.074967	0.151463	0.631327	1.07785	0.800995	1.45039
phylum.Euryarchaeota.id.55	Weighted median	11	0.0673799	0.107878	0.532238	1.0697	0.865835	1.32157
phylum.Euryarchaeota.id.55	Weighted mode	11	0.0692679	0.177893	0.705158	1.07172	0.756236	1.51883
phylum.Firmicutes.id.1672	Inverse variance weighted	14	0.16387	0.193478	0.39701	1.17806	0.806262	1.72131
phylum.Firmicutes.id.1672	MR Egger	14	0.346473	0.523258	0.520393	1.41407	0.507066	3.94346
phylum.Firmicutes.id.1672	Simple mode	14	-0.0458523	0.409496	0.912556	0.955183	0.428072	2.13136
phylum.Firmicutes.id.1672	Weighted median	14	0.153627	0.25156	0.541402	1.16606	0.712175	1.9092
phylum.Firmicutes.id.1672	Weighted mode	14	0.0399762	0.350056	0.910825	1.04079	0.524069	2.06697
phylum.Lentisphaerae.id.2238	Inverse variance weighted	9	-0.00968902	0.132	0.941487	0.990358	0.764595	1.28278
phylum.Lentisphaerae.id.2238	MR Egger	9	-0.870871	0.418306	0.0758723	0.418587	0.184381	0.950288
phylum.Lentisphaerae.id.2238	Simple mode	9	0.287387	0.320126	0.395543	1.33294	0.711727	2.49636
phylum.Lentisphaerae.id.2238	Weighted median	9	-0.000259422	0.15944	0.998702	0.999741	0.731424	1.36649
phylum.Lentisphaerae.id.2238	Weighted mode	9	0.301793	0.280236	0.312915	1.35228	0.780773	2.34212
phylum.Proteobacteria.id.2375	Inverse variance weighted	12	0.0512488	0.226228	0.820784	1.05258	0.675598	1.63993
phylum.Proteobacteria.id.2375	MR Egger	12	1.33875	0.493973	0.0219271	3.81429	1.44855	10.0437
phylum.Proteobacteria.id.2375	Simple mode	12	0.224937	0.356436	0.540883	1.25224	0.622709	2.51822
phylum.Proteobacteria.id.2375	Weighted median	12	0.286627	0.232703	0.218051	1.33193	0.844111	2.10166
phylum.Proteobacteria.id.2375	Weighted mode	12	0.277453	0.299863	0.374681	1.31976	0.733243	2.37544
phylum.Tenericutes.id.3919	Inverse variance weighted	12	0.253567	0.137679	0.0655141	1.28861	0.983849	1.68779
phylum.Tenericutes.id.3919	MR Egger	12	0.529172	0.470514	0.287	1.69753	0.675005	4.269
phylum.Tenericutes.id.3919	Simple mode	12	0.485083	0.344678	0.186947	1.62431	0.826557	3.19201
phylum.Tenericutes.id.3919	Weighted median	12	0.436185	0.186483	0.0193352	1.5468	1.07324	2.22931
phylum.Tenericutes.id.3919	Weighted mode	12	0.485083	0.315294	0.152178	1.62431	0.875559	3.01337
phylum.Verrucomicrobia.id.3982	Inverse variance weighted	12	0.137872	0.168772	0.41398	1.14783	0.824546	1.59786
phylum.Verrucomicrobia.id.3982	MR Egger	12	0.970766	0.359642	0.0223417	2.63997	1.30456	5.34234
phylum.Verrucomicrobia.id.3982	Simple mode	12	0.161731	0.330684	0.634391	1.17554	0.61483	2.24762
phylum.Verrucomicrobia.id.3982	Weighted median	12	0.228626	0.190474	0.230023	1.25687	0.865279	1.82569
phylum.Verrucomicrobia.id.3982	Weighted mode	12	0.216786	0.293741	0.475954	1.24208	0.698412	2.20895
