# Supplementary material for: Causal relationship between gut microbiota and rosacea: a two-sample Mendelian randomization study
Source: Front Med (Lausanne). 2024 Mar 22;11:1322685. doi: 10.3389/fmed.2024.1322685 (PMC10995375; doi:10.3389/fmed.2024.1322685)
Supplement: Supplementary file 3 [file Table_3.XLSX]

## Sheet: Sheet1
Table S3. Steiger test results for MR
exposure	id.outcome	snp_r2.exposure	snp_r2.outcome	correct_causal_direction	steiger_pval
phylum.Actinobacteria.id.400	Rosacea	0.01951	7.31994e-05	TRUE	8.1121e-63
genus.Butyrivibrio.id.1993		0.0948844	0.000101111	TRUE	2.2207e-71
phylum.Cyanobacteria.id.1500	Other and unspecified rosacea	0.0283948	2.60538e-05	TRUE	7.46627e-40
class.Clostridia.id.1859		0.0133593	3.83e-05	TRUE	4.32e-47
class.Deltaproteobacteria.id.3087		0.0169027	4.44202e-05	TRUE	4.54073e-50
order.Clostridiales.id.1863		0.0144076	4.28426e-05	TRUE	2.21312e-50
order.Desulfovibrionales.id.3156		0.0157424	4.69139e-05	TRUE	3.30617e-46
order.Pasteurellales.id.3688		0.0448158	4.12e-05	TRUE	5.45e-68
family.Pasteurellaceae.id.3689		0.0448158	4.12041e-05	TRUE	5.45077e-68
genus.Anaerofilum.id.2053		0.0453324	6.09e-05	TRUE	1.97e-48
genus.Dorea.id.1997		0.0158228	3.59e-05	TRUE	2.03e-48
genus.Odoribacter.id.952		0.010951	2.5e-05	TRUE	1.28e-30
genus.Prevotella9.id.11183		0.0368406	5.46574e-05	TRUE	5.81175e-69
genus.Ruminococcus2.id.11374		0.0289706	6.27e-05	TRUE	1.82e-78
genus.Ruminococcusgauvreauiigroup.id.11342		0.018767	4.9e-05	TRUE	1.08e-48
genus.Slackia.id.825		0.0217922	3.29e-05	TRUE	3.61e-28
